# Supplementary material for: (E)-N′-(2-Benzyl­oxybenzyl­idene)isonicotinohydrazide methanol solvate monohydrate
Source: Acta Crystallogr Sect E Struct Rep Online. 2010 May 15;66(Pt 6):o1337–8. doi: 10.1107/S1600536810016958 (PMC2979361; doi:10.1107/S1600536810016958)
Supplement: Supplementary file 2 [file e-66-o1337-Isup2.hkl]

#
# h,k,l, Fc-squared, Fo-squared, sigma(Fo-squared) and status flag
#
data_I
_shelx_title ' mo_ibob_0m in P2(1)/c (100K)'
_shelx_refln_list_code          4
_shelx_F_calc_maximum      277.38
_exptl_crystal_F_000       808.00
_reflns_d_resolution_high  0.6711
 
loop_
 _symmetry_equiv_pos_as_xyz
 'x, y, z'
 '-x, y+1/2, -z+1/2'
 '-x, -y, -z'
 'x, -y-1/2, z-1/2'
 
_cell_length_a    17.7626
_cell_length_b    12.3888
_cell_length_c     8.7450
_cell_angle_alpha  90.000
_cell_angle_beta   98.672
_cell_angle_gamma  90.000
 
_shelx_F_squared_multiplier     1.000
 
loop_
 _refln_index_h
 _refln_index_k
 _refln_index_l
 _refln_F_squared_calc
 _refln_F_squared_meas
 _refln_F_squared_sigma
 _refln_observed_status
   2   0   0      384.92      375.41     14.89 o
   3   0   0     9750.08    10705.05    220.23 o
   4   0   0     8480.11     9880.86    205.16 o
   5   0   0    11877.67    12670.38    262.44 o
   6   0   0      393.77      399.05     16.19 o
   8   0   0      933.99      989.41     23.06 o
   9   0   0     2434.18     2945.16     54.43 o
  10   0   0       50.69       30.78      8.94 o
  11   0   0      154.91      198.16     11.67 o
  12   0   0      184.11      243.73     31.93 o
  13   0   0        0.04       -4.33      4.33 o
  14   0   0       74.42      101.89     10.74 o
  15   0   0      143.07      167.06     13.75 o
  16   0   0      609.49      741.42     25.99 o
  17   0   0       58.65       49.37      9.26 o
  18   0   0     1863.57     2203.35     52.78 o
  19   0   0     1099.85     1241.59     37.46 o
  20   0   0     1179.03     1330.90     99.06 o
  21   0   0       32.20       20.59     24.10 o
  22   0   0        3.41      -10.98     15.25 o
  23   0   0       55.95       99.88     24.30 o
  24   0   0       79.79       87.58     17.50 o
  25   0   0        9.78        9.70     14.72 o
  26   0   0       22.69       10.06     17.51 o
   1   1   0     6734.83     6920.91    136.70 o
   2   1   0      191.89      184.38      5.25 o
   3   1   0     1796.89     1954.80     44.60 o
   4   1   0     2357.41     2606.69     48.34 o
   5   1   0      501.47      567.62     15.41 o
   6   1   0       16.29       30.44      5.88 o
   7   1   0       21.24       27.06      5.72 o
   8   1   0     1340.56     1557.22     22.67 o
   9   1   0      490.09      568.64     12.06 o
  10   1   0       28.80       40.41      4.30 o
  11   1   0      618.93      762.47     15.57 o
  12   1   0      754.53      848.17     17.20 o
  13   1   0       63.49       84.86      6.57 o
  14   1   0        2.46        4.16      3.48 o
  15   1   0       14.92       13.16      5.65 o
  16   1   0       28.12       28.79      5.33 o
  17   1   0        8.81        8.69      4.77 o
  18   1   0        1.46        0.82      5.21 o
  19   1   0      801.04      928.76     24.62 o
  20   1   0       19.42       16.17      6.84 o
  21   1   0       41.24       51.27     12.87 o
  22   1   0       13.05       -2.42      7.74 o
  23   1   0        6.83        2.90      7.92 o
  24   1   0        0.01       -8.62      8.62 o
  25   1   0        8.05       -2.17      7.00 o
  26   1   0        2.43       -9.63     13.05 o
   0   2   0     6470.88     6368.77    194.69 o
   1   2   0      583.76      523.25     10.21 o
   2   2   0     1363.11     1335.37     31.17 o
   3   2   0    11190.25    11377.43    241.10 o
   4   2   0     4086.23     4477.28     60.72 o
   5   2   0     1261.65     1186.96     33.58 o
   6   2   0     1752.43     1911.94     38.80 o
   7   2   0      357.64      461.25     13.84 o
   8   2   0      845.42     1111.51     17.80 o
   9   2   0      433.41      483.36     11.09 o
  10   2   0     1277.46     1373.00     22.00 o
  11   2   0       68.70       81.97      5.83 o
  12   2   0      127.51      148.41      7.99 o
  13   2   0       63.77       84.02      7.98 o
  14   2   0       83.78       96.52      8.36 o
  15   2   0        6.16        4.83      5.13 o
  16   2   0      270.31      308.27     13.24 o
  17   2   0       36.97       32.95      6.79 o
  18   2   0      156.99      176.03     15.48 o
  19   2   0      264.37      328.87     16.53 o
  20   2   0       54.56       48.74      8.41 o
  21   2   0      145.18      154.11     11.03 o
  22   2   0      101.93       96.00     10.17 o
  23   2   0        1.19       -5.47      7.11 o
  24   2   0      100.62      126.40     11.80 o
  25   2   0        2.79       -5.78      7.14 o
   1   3   0       36.89       32.22      4.95 o
   2   3   0      758.56      670.93     14.12 o
   3   3   0     3244.02     3240.43     57.25 o
   4   3   0     1200.03     1209.41     21.19 o
   5   3   0      213.30      238.43      6.31 o
   6   3   0        0.00       -0.45      1.74 o
   7   3   0      407.51      424.79     12.31 o
   8   3   0      351.94      445.93      8.66 o
   9   3   0      136.37      162.77      6.05 o
  10   3   0      937.66     1089.58     20.40 o
  11   3   0      419.43      449.03     12.75 o
  12   3   0        1.11        1.31      4.09 o
  13   3   0        3.98       10.75      3.87 o
  14   3   0      349.56      382.63     14.40 o
  15   3   0       98.17      111.32      9.11 o
  16   3   0       14.34       17.73      4.79 o
  17   3   0        7.90       10.97      4.91 o
  18   3   0      286.62      305.09     13.44 o
  19   3   0       13.79       12.41      5.38 o
  20   3   0       99.30      106.49      9.36 o
  21   3   0       20.50       26.77      6.62 o
  22   3   0        3.63        5.38      5.92 o
  23   3   0       16.37       11.94      7.16 o
  24   3   0       34.93       45.44      8.94 o
  25   3   0        1.05       -7.05      7.05 o
   0   4   0     1166.46     1129.37     30.56 o
   1   4   0      126.72      115.16      6.06 o
   2   4   0     4018.02     3823.38     59.87 o
   3   4   0     1332.98     1324.03     22.39 o
   4   4   0      363.66      437.84      8.68 o
   5   4   0       25.79       18.49      1.95 o
   6   4   0      219.65      248.42      6.06 o
   7   4   0      140.38      149.89      5.36 o
   8   4   0      604.07      614.68     10.24 o
   9   4   0     4233.74     4647.60     48.52 o
  10   4   0        6.88        9.37      2.85 o
  11   4   0        0.56        0.61      2.31 o
  12   4   0       18.57       27.40      3.78 o
  13   4   0      106.86      135.11      7.24 o
  14   4   0      432.35      493.40     16.33 o
  15   4   0       21.94       25.43      4.98 o
  16   4   0       10.57        8.46      4.41 o
  17   4   0      141.99      128.15      8.93 o
  18   4   0      322.97      318.49     14.80 o
  19   4   0       45.72       49.63      7.18 o
  20   4   0       40.18       39.68      6.86 o
  21   4   0        5.84       -2.49      5.37 o
  22   4   0        7.93       -5.65      5.65 o
  23   4   0       24.33       24.43      7.61 o
  24   4   0        0.15       10.00      7.31 o
  25   4   0       32.14       29.66      9.05 o
   1   5   0        0.58        0.59      1.81 o
   2   5   0       16.26       12.13      3.05 o
   3   5   0      823.27      834.53     13.84 o
   4   5   0      881.81      946.12     15.25 o
   5   5   0      205.83      233.25      7.39 o
   6   5   0     1033.75     1018.31     14.37 o
   7   5   0      223.19      260.14      6.46 o
   8   5   0     1682.36     1764.77     21.59 o
   9   5   0      142.03      169.54      6.17 o
  10   5   0       50.86       68.03      4.67 o
  11   5   0      131.88      127.85      5.93 o
  12   5   0      397.28      414.23     12.07 o
  13   5   0      637.53      704.70     16.89 o
  14   5   0      712.15      757.67     17.26 o
  15   5   0        9.69        6.24      4.27 o
  16   5   0        0.67        0.94      4.21 o
  17   5   0        5.45        1.59      4.47 o
  18   5   0       87.70       91.58      8.29 o
  19   5   0        1.92        8.04      5.24 o
  20   5   0       23.29       17.15      6.82 o
  21   5   0       59.55       49.91      7.87 o
  22   5   0       16.01       13.29      8.63 o
  23   5   0       12.14        6.04      6.64 o
  24   5   0        3.25       -5.65      6.31 o
  25   5   0        0.85        1.33      8.00 o
   0   6   0      922.91     1004.87     23.45 o
   1   6   0     4648.45     5362.68     68.62 o
   2   6   0      303.53      346.18      8.81 o
   3   6   0       59.32       45.98      3.89 o
   4   6   0     3375.17     3707.97     46.39 o
   5   6   0      134.00      118.71      5.82 o
   6   6   0      251.22      252.48      7.77 o
   7   6   0      343.94      244.85      6.45 o
   8   6   0       85.33       81.65      4.40 o
   9   6   0      410.43      391.21      9.51 o
  10   6   0        0.14        0.81      2.75 o
  11   6   0      205.57      207.29      9.27 o
  12   6   0      193.03      195.86      9.38 o
  13   6   0      140.61      149.00      8.68 o
  14   6   0      249.47      267.35     11.52 o
  15   6   0       79.40       83.04      7.39 o
  16   6   0      315.69      346.92     13.28 o
  17   6   0      128.01      119.65     11.17 o
  18   6   0       11.15        3.21      5.17 o
  19   6   0        3.63        0.45      5.10 o
  20   6   0       58.74       56.02      8.21 o
  21   6   0        8.61        3.86      5.98 o
  22   6   0       75.74       74.29      9.53 o
  23   6   0        0.01       -5.84      5.84 o
  24   6   0        0.21       -6.28      6.28 o
   1   7   0      222.09      242.47      7.96 o
   2   7   0      406.75      456.99     11.00 o
   3   7   0      167.41      164.36      7.67 o
   4   7   0        4.19        9.56      5.86 o
   5   7   0      280.14      276.20     12.31 o
   6   7   0       39.14       43.38      3.76 o
   7   7   0        0.27       -0.03      2.61 o
   8   7   0       12.05       10.93      2.96 o
   9   7   0      764.06      738.75     20.66 o
  10   7   0      556.19      596.44     15.61 o
  11   7   0      157.39      152.59      9.36 o
  12   7   0     1700.22     1703.47     30.92 o
  13   7   0      331.98      306.58     13.24 o
  14   7   0       54.02       54.23      7.89 o
  15   7   0      345.98      363.00     14.60 o
  16   7   0       39.00       39.96      6.57 o
  17   7   0        7.26       -6.09      6.09 o
  18   7   0      275.68      272.53     20.03 o
  19   7   0        3.77       -0.70      5.17 o
  20   7   0       52.85       34.46      7.12 o
  21   7   0        2.81        0.13      6.54 o
  22   7   0       15.46        4.56      7.25 o
  23   7   0        2.73        5.05      7.47 o
  24   7   0        5.07       -0.86      8.09 o
   0   8   0     1117.81     1305.77     31.05 o
   1   8   0     1727.20     1887.60     28.33 o
   2   8   0      154.69      142.38      8.43 o
   3   8   0      274.48      274.04      9.15 o
   4   8   0       52.82       32.42      5.68 o
   5   8   0      170.95      178.39     11.63 o
   6   8   0       42.30       42.12      4.11 o
   7   8   0       77.57       72.99      7.07 o
   8   8   0      302.41      287.40      9.69 o
   9   8   0      767.63      760.10     16.10 o
  10   8   0       76.28       86.72      7.47 o
  11   8   0      762.04      726.46     20.54 o
  12   8   0       19.36       12.07      5.30 o
  13   8   0        2.03        0.95      4.76 o
  14   8   0      631.98      629.15     20.21 o
  15   8   0       79.42       81.47      9.19 o
  16   8   0      130.45      120.93     10.99 o
  17   8   0      108.68      102.82     11.95 o
  18   8   0      567.73      549.14     20.53 o
  19   8   0       13.16       10.57      6.83 o
  20   8   0        0.51       -1.59      6.26 o
  21   8   0       10.45        6.05      6.99 o
  22   8   0        4.69       12.71      7.57 o
  23   8   0        0.24       -0.24      7.77 o
   1   9   0      119.14      113.80      7.32 o
   2   9   0        0.60       -1.62      3.03 o
   3   9   0       57.14       54.34      9.05 o
   4   9   0       30.56       26.26      4.41 o
   5   9   0       20.92       15.82      4.03 o
   6   9   0       48.22       39.43      5.01 o
   7   9   0      276.10      266.18      9.88 o
   8   9   0      653.11      638.12     20.34 o
   9   9   0      468.14      432.26     16.01 o
  10   9   0      725.72      708.18     20.60 o
  11   9   0      179.38      188.01     12.30 o
  12   9   0      582.25      565.14     18.76 o
  13   9   0      112.26       84.61     18.47 o
  14   9   0      172.84      141.56     11.87 o
  15   9   0       12.74       10.85      5.87 o
  16   9   0      106.31      126.28     16.20 o
  17   9   0       44.62       42.27      8.45 o
  18   9   0        1.45       -4.20      5.99 o
  19   9   0        0.16       -5.93      5.93 o
  20   9   0        0.00       -4.51      6.38 o
  21   9   0        5.94        3.64      7.07 o
  22   9   0       89.81      109.63     12.53 o
   0  10   0     1276.95     1297.90     37.76 o
   1  10   0        8.27       11.85      4.21 o
   2  10   0        3.29       11.33      4.16 o
   3  10   0      215.90      158.85     10.79 o
   4  10   0     1011.50     1029.94     20.74 o
   5  10   0      943.26      987.60     22.62 o
   6  10   0       13.19       10.03      5.14 o
   7  10   0      629.22      609.90     20.10 o
   8  10   0     1945.74     1853.95     44.76 o
   9  10   0        0.00       -1.57      4.63 o
  10  10   0      654.50      632.46     19.95 o
  11  10   0      223.09      225.03     13.66 o
  12  10   0        0.92        1.98      5.18 o
  13  10   0       45.53       30.17      7.28 o
  14  10   0       46.02       42.84      7.83 o
  15  10   0       18.79       20.52      6.92 o
  16  10   0       19.55       21.60      9.06 o
  17  10   0       12.60       13.00      6.76 o
  18  10   0        4.47       -5.94      5.94 o
  19  10   0        1.09        1.26      6.90 o
  20  10   0      110.92      115.68     12.60 o
  21  10   0      126.50       98.19     12.05 o
   1  11   0        5.02        3.27      4.37 o
   2  11   0      179.94      173.40     10.03 o
   3  11   0      120.74      103.99     10.24 o
   4  11   0        5.69        7.08      5.18 o
   5  11   0      282.78      323.98     15.31 o
   6  11   0       47.75       58.36     11.97 o
   7  11   0      639.31      655.11     20.59 o
   8  11   0       95.81       92.19      9.50 o
   9  11   0        1.24       -4.57      4.89 o
  10  11   0      246.78      264.40     15.22 o
  11  11   0      266.94      238.08     14.81 o
  12  11   0        1.70       -2.68      5.23 o
  13  11   0       91.88       97.23     12.15 o
  14  11   0      523.91      543.64     26.06 o
  15  11   0       63.59       64.89      9.53 o
  16  11   0        4.43       -5.76      5.76 o
  17  11   0       89.01      101.04     13.07 o
  18  11   0       15.49       -3.16      6.54 o
  19  11   0       12.85        7.29      7.51 o
  20  11   0        0.00        0.06      7.39 o
   0  12   0      900.92      801.80     54.03 o
   1  12   0        0.01       -8.14      8.14 o
   2  12   0      403.93      354.37     15.47 o
   3  12   0       84.32      114.54     10.65 o
   4  12   0      578.77      546.22     19.20 o
   5  12   0      574.35      530.81     24.02 o
   6  12   0       36.54       32.59      7.35 o
   7  12   0       17.84       20.08      6.65 o
   8  12   0       20.34       18.90      6.89 o
   9  12   0      457.84      425.26     18.36 o
  10  12   0       44.73       36.96      7.83 o
  11  12   0       73.35       81.93     15.10 o
  12  12   0       54.52       83.44     10.37 o
  13  12   0        9.48        1.04      8.05 o
  14  12   0       12.95       17.84      7.11 o
  15  12   0        7.86        4.55      6.71 o
  16  12   0       45.83       37.30      8.62 o
  17  12   0      163.92      153.87     13.95 o
  18  12   0       12.58       16.60      8.06 o
  19  12   0        2.26        0.94      7.71 o
   1  13   0      117.37      116.91     12.49 o
   2  13   0        1.43       -9.75     12.77 o
   3  13   0       47.01       41.04     14.09 o
   4  13   0       21.54       18.02     11.25 o
   5  13   0       48.63       55.99     11.60 o
   6  13   0       37.42       36.19      7.62 o
   7  13   0       27.90       21.82      6.97 o
   8  13   0        1.32        0.38      5.93 o
   9  13   0       10.36       10.85      6.74 o
  10  13   0       32.87       19.99      7.58 o
  11  13   0      109.42      135.14     15.04 o
  12  13   0       29.54       22.55      7.67 o
  13  13   0        1.59       -5.57      6.59 o
  14  13   0        2.39        0.13      6.82 o
  15  13   0       24.89        9.34      7.72 o
  16  13   0        0.70       10.06      7.77 o
  17  13   0       99.18       76.90     11.11 o
  18  13   0       43.74       41.21     10.61 o
   0  14   0        4.99      -10.56     22.83 o
   1  14   0      109.82      102.50     12.54 o
   2  14   0      196.43      161.42     15.22 o
   3  14   0        0.23       -4.21     10.50 o
   4  14   0       54.98       58.02     10.34 o
   5  14   0       11.18        5.60     15.08 o
   6  14   0       83.60       93.15     20.10 o
   7  14   0       22.69       22.49     10.92 o
   8  14   0       19.89       14.79      7.53 o
   9  14   0        4.38        1.41      6.72 o
  10  14   0        0.00       -3.38      6.55 o
  11  14   0       56.17       45.90      9.26 o
  12  14   0      104.13      106.14     11.95 o
  13  14   0        4.03       10.88      8.03 o
  14  14   0        7.61       -2.13      7.08 o
  15  14   0        9.63       -0.24      8.11 o
  16  14   0       54.58       50.89     10.84 o
  17  14   0      110.40      104.19     25.61 o
   1  15   0       41.65       53.53     11.63 o
   2  15   0       30.71       29.99     15.41 o
   3  15   0       53.93       45.81     10.01 o
   4  15   0       14.63        7.43      9.40 o
   5  15   0       62.63       82.12     12.31 o
   6  15   0      101.86       97.44     28.56 o
   7  15   0       50.01       31.23     12.05 o
   8  15   0        0.88        7.66      8.03 o
   9  15   0        8.61       -3.97     19.49 o
  10  15   0       28.04       19.24      9.34 o
  11  15   0       52.74       47.15     10.75 o
  12  15   0       23.93        7.42      8.32 o
  13  15   0       38.52       29.18      9.41 o
  14  15   0        1.50        9.23      8.38 o
  15  15   0        0.32       -4.11      7.92 o
   0  16   0      109.20      105.97     21.03 o
   1  16   0       45.42       36.68     11.65 o
   2  16   0        4.03        9.72     17.91 o
   3  16   0      110.11      117.93     14.69 o
   4  16   0       15.44       10.33     14.79 o
   5  16   0        0.01        0.11      9.20 o
   6  16   0       17.36       16.77     14.90 o
   7  16   0        0.09        1.71     17.60 o
   8  16   0       19.39        1.20     19.02 o
   9  16   0       23.29       18.16      9.52 o
  10  16   0       44.67       63.04     12.40 o
  11  16   0        1.71       -6.07      9.49 o
  12  16   0       21.67       -0.33      8.69 o
   1  17   0      138.80      155.72     30.74 o
   2  17   0       15.08       19.15     10.59 o
   3  17   0        3.46       -8.74      8.74 o
   4  17   0      432.16      549.04     40.43 o
   5  17   0        1.62       -9.09     13.28 o
   6  17   0       23.68       26.45     11.49 o
   7  17   0       55.29       73.69     21.06 o
   8  17   0       95.62      121.22     15.45 o
   9  17   0      101.59       83.82     14.33 o
  10  17   0        1.41      -13.69     13.69 o
   0  18   0        8.24       10.92     14.16 o
   1  18   0       14.96       14.62     10.46 o
   2  18   0        3.59        8.64     11.42 o
   3  18   0      347.69      448.07     29.48 o
   4  18   0      169.03      235.71     59.40 o
   5  18   0      140.91      162.92     18.58 o
 -26   1   1       19.35        2.04      7.32 o
 -25   1   1        0.67       -7.54      7.54 o
 -24   1   1       47.48       26.24     12.82 o
 -23   1   1       98.29       69.75     11.14 o
 -22   1   1       38.89       35.12     14.82 o
 -21   1   1       20.17       20.06      7.21 o
 -20   1   1      270.96      280.83     21.97 o
 -19   1   1      125.61      142.76     10.14 o
 -18   1   1      169.28      197.93     11.23 o
 -17   1   1       33.52       42.54      6.12 o
 -16   1   1       41.67       36.67      9.26 o
 -15   1   1       19.16       16.74      4.44 o
 -14   1   1       75.87       82.59      6.56 o
 -13   1   1      575.10      631.43     14.85 o
 -12   1   1      362.41      410.03     11.45 o
 -11   1   1     2674.70     3005.06     40.53 o
 -10   1   1      108.61       88.46      5.47 o
  -9   1   1      237.59      254.65      7.84 o
  -8   1   1     1183.27     1181.70     19.83 o
  -7   1   1     6326.12     6530.31     82.43 o
  -6   1   1        0.18        1.77      1.80 o
  -5   1   1     4238.73     4070.75     63.25 o
  -4   1   1     1891.49     1848.31     30.62 o
  -3   1   1     1067.58     1136.38     18.78 o
  -2   1   1      556.58      447.31      7.87 o
  -1   1   1      137.25      128.09      6.32 o
   0   1   1      737.22      843.29     16.02 o
   1   1   1      496.68      588.39     13.21 o
   2   1   1     1448.95     1616.82     26.42 o
   3   1   1     4935.69     5375.02     79.92 o
   4   1   1      715.36      710.82     13.76 o
   5   1   1      196.99      216.69     10.71 o
   6   1   1       31.87       50.97      6.91 o
   7   1   1     1104.69     1336.08     30.41 o
   8   1   1      604.87      708.16     18.02 o
   9   1   1      303.74      344.55     12.99 o
  10   1   1      472.14      532.14     18.64 o
  11   1   1      623.00      767.28     23.22 o
  12   1   1       73.09       81.22      6.35 o
  13   1   1      328.58      344.84     11.76 o
  14   1   1       14.54       12.31      4.71 o
  15   1   1       62.93       72.44      6.97 o
  16   1   1       10.06        8.00      5.32 o
  17   1   1     1624.18     1926.11     36.48 o
  18   1   1       11.23       16.07      7.69 o
  19   1   1       11.07       -2.93     13.46 o
  20   1   1      205.54      204.54     17.71 o
  21   1   1      123.85      135.53     19.03 o
  22   1   1       97.83       73.17     12.68 o
  23   1   1       23.04       16.11      9.80 o
  24   1   1        0.03        5.71      7.48 o
  25   1   1        1.54      -11.39     11.39 o
 -26   2   1       82.69       89.87     12.04 o
 -25   2   1       75.21       73.73     10.53 o
 -24   2   1      111.28      105.91     10.88 o
 -23   2   1       42.62       53.10     10.55 o
 -22   2   1      156.75      161.42     18.21 o
 -21   2   1     1045.50     1270.45     30.00 o
 -20   2   1       25.81       25.54      8.07 o
 -19   2   1      176.37      201.57     16.55 o
 -18   2   1       51.99       50.66      8.25 o
 -17   2   1       10.04        5.65      4.37 o
 -16   2   1        5.58        3.50      3.93 o
 -15   2   1      114.22      141.00      8.82 o
 -14   2   1      200.40      220.68     10.84 o
 -13   2   1      328.44      367.30     11.46 o
 -12   2   1      807.34      871.95     17.32 o
 -11   2   1     1230.85     1407.62     22.87 o
 -10   2   1        3.98        1.17      3.36 o
  -9   2   1       52.61       83.11      7.85 o
  -8   2   1        0.03        0.50      2.03 o
  -7   2   1     1873.72     2028.82     27.19 o
  -6   2   1     1158.68     1189.79     17.02 o
  -5   2   1      184.68      213.59      8.80 o
  -3   2   1     4321.98     4265.86     68.12 o
  -2   2   1     3586.17     3431.24     51.68 o
  -1   2   1     1996.57     1924.53     27.55 o
   0   2   1      701.16      652.47     19.92 o
   1   2   1     3711.05     3727.68     77.40 o
   2   2   1      397.12      406.47     20.15 o
   3   2   1     1391.29     1438.77     25.64 o
   4   2   1     1447.30     1460.72     26.62 o
   5   2   1        7.14        8.35      3.10 o
   6   2   1       46.52       59.21      4.90 o
   7   2   1     1288.78     1406.35     23.09 o
   8   2   1     5910.88     6621.59     87.82 o
   9   2   1      160.59      190.52      7.70 o
  10   2   1      803.59      870.68     15.57 o
  11   2   1       12.60        8.43      4.48 o
  12   2   1       14.23       13.44      4.74 o
  13   2   1       80.54       92.91      6.27 o
  14   2   1      786.28      909.91     17.54 o
  15   2   1      150.10      176.34      9.60 o
  16   2   1      324.79      366.83     13.20 o
  17   2   1      837.96      941.51     20.98 o
  18   2   1       88.39       91.32      9.24 o
  19   2   1      119.05      124.59     12.33 o
  20   2   1        6.40       15.78      7.53 o
  21   2   1       11.93       -4.41      7.93 o
  22   2   1       18.00       17.08      9.95 o
  23   2   1        0.34        3.72      9.26 o
  24   2   1       21.81       21.29     10.89 o
  25   2   1       15.42       -5.77     15.75 o
 -26   3   1       10.01       -3.38     13.55 o
 -25   3   1       21.47       14.27      7.81 o
 -24   3   1        0.85       -6.13      6.13 o
 -23   3   1       29.06       24.22      7.52 o
 -22   3   1       10.91        3.82      5.97 o
 -21   3   1      125.21      118.37     11.30 o
 -20   3   1      289.89      301.96     15.97 o
 -19   3   1        3.96       -4.89      5.12 o
 -18   3   1        8.31        8.33      7.46 o
 -17   3   1        7.70        2.43      4.95 o
 -16   3   1        0.33        5.98      4.19 o
 -15   3   1       16.24       23.59      5.01 o
 -14   3   1       50.45       49.15      5.72 o
 -13   3   1      134.34      136.78      7.94 o
 -12   3   1      609.02      661.40     13.51 o
 -11   3   1       22.47       19.07      3.23 o
 -10   3   1     1831.98     2036.83     26.91 o
  -9   3   1      457.22      495.86     10.94 o
  -8   3   1      363.42      396.61      8.66 o
  -7   3   1      506.56      505.74     10.20 o
  -6   3   1        1.27       -1.39      1.39 o
  -5   3   1     2135.04     1986.12     55.95 o
  -4   3   1     1396.56     1368.49     32.96 o
  -3   3   1     2324.17     2154.85     27.10 o
  -2   3   1     4491.39     4165.30     63.31 o
  -1   3   1       15.91       13.46      2.73 o
   0   3   1     3790.92     3608.50     55.58 o
   1   3   1     3085.63     2990.01     46.98 o
   2   3   1     5197.46     5327.49    110.49 o
   3   3   1       63.78       67.08      5.60 o
   4   3   1       15.16       25.00      3.14 o
   5   3   1       19.34       14.30      2.69 o
   6   3   1      564.77      578.10     21.84 o
   7   3   1     1955.13     2243.64     30.76 o
   8   3   1     1270.46     1407.55     24.16 o
   9   3   1       53.06       50.88      4.25 o
  10   3   1      483.61      563.14     13.41 o
  11   3   1       57.95       78.12      6.57 o
  12   3   1       73.83       76.54      5.71 o
  13   3   1      230.31      242.64      9.98 o
  14   3   1      342.77      362.38     11.98 o
  15   3   1      192.79      224.04     10.74 o
  16   3   1       83.28       95.20      7.40 o
  17   3   1      340.21      372.00     15.78 o
  18   3   1      851.96      963.50     24.17 o
  19   3   1      265.81      303.68     19.40 o
  20   3   1       25.80        6.31      7.59 o
  21   3   1        7.08        2.24      7.51 o
  22   3   1       49.95       35.26     16.94 o
  23   3   1       13.17       12.80      9.51 o
  24   3   1        1.96       -8.34      8.34 o
  25   3   1       45.88       17.88     14.97 o
 -25   4   1      112.08      126.76     12.73 o
 -24   4   1       24.13       19.40      7.36 o
 -23   4   1       44.95       46.48      9.56 o
 -22   4   1      472.27      503.40     19.26 o
 -21   4   1       53.85       34.79      7.02 o
 -20   4   1       47.82       43.17      7.25 o
 -19   4   1        5.61        4.72      4.82 o
 -18   4   1      149.77      169.01     12.00 o
 -17   4   1      213.50      219.07     11.08 o
 -16   4   1       29.27       21.45      5.54 o
 -15   4   1      347.35      389.94     12.89 o
 -14   4   1      818.77      866.77     16.94 o
 -13   4   1      843.46      905.07     16.87 o
 -12   4   1      217.91      250.22      9.71 o
 -11   4   1      102.24      137.98      8.58 o
 -10   4   1      462.56      495.14     11.58 o
  -9   4   1       18.69       12.84      4.91 o
  -8   4   1       46.64       47.96      3.39 o
  -7   4   1       20.49       16.10      2.70 o
  -6   4   1     1555.00     1559.76     20.28 o
  -5   4   1     1644.93     1657.28     22.93 o
  -4   4   1     1495.30     1539.50     19.16 o
  -3   4   1       50.61       55.30      4.28 o
  -2   4   1      118.51      147.01      4.88 o
  -1   4   1      867.37      894.48     16.68 o
   0   4   1      263.09      283.54     11.81 o
   1   4   1     4287.36     4448.95     63.92 o
   2   4   1      216.22      214.15      8.16 o
   3   4   1     1611.01     1718.07     29.54 o
   4   4   1       45.58       35.91      7.82 o
   5   4   1     2059.30     2231.32     36.71 o
   6   4   1      270.64      346.36     13.46 o
   7   4   1     3650.55     3920.84     48.65 o
   8   4   1      241.61      231.50      6.29 o
   9   4   1      223.23      298.32      9.46 o
  10   4   1      991.61     1023.14     23.34 o
  11   4   1      112.70      129.88      7.29 o
  12   4   1        4.57        7.38      3.76 o
  13   4   1        6.64        1.39      3.96 o
  14   4   1      920.07      966.23     19.90 o
  15   4   1      123.86      133.79      8.67 o
  16   4   1      622.28      686.66     19.37 o
  17   4   1      104.56       99.54      9.38 o
  18   4   1       28.84       23.36      6.56 o
  19   4   1      155.63      163.68     11.94 o
  20   4   1       35.01       16.85     10.30 o
  21   4   1       82.61       80.88     12.57 o
  22   4   1        1.24       -6.64      7.24 o
  23   4   1       47.88       39.50     17.71 o
  24   4   1       51.41       47.24     13.20 o
  25   4   1       60.73       58.68     17.41 o
 -25   5   1        0.79       -4.36      6.91 o
 -24   5   1       20.20       21.91      7.37 o
 -23   5   1       16.37       22.18      6.94 o
 -22   5   1        1.81        2.07      5.68 o
 -21   5   1       24.36        8.54      5.96 o
 -20   5   1        0.32        1.95      5.01 o
 -19   5   1      161.66      148.35     10.79 o
 -18   5   1       29.80       38.45      6.43 o
 -17   5   1      161.20      161.26      9.94 o
 -16   5   1       98.90      101.00      7.85 o
 -15   5   1       11.13        2.47      4.32 o
 -14   5   1       68.48       69.60      5.79 o
 -13   5   1        0.34        1.19      2.98 o
 -12   5   1       19.39       19.78      3.47 o
 -11   5   1      185.28      200.74      7.89 o
 -10   5   1      104.24      123.21      6.89 o
  -9   5   1        9.79        8.92      2.44 o
  -8   5   1       31.57       28.73      3.38 o
  -7   5   1       96.63      114.04      5.20 o
  -6   5   1      163.24      184.92      7.44 o
  -5   5   1        9.91       12.59      1.99 o
  -4   5   1      844.02      831.62     12.52 o
  -3   5   1        2.69        1.49      1.89 o
  -2   5   1      557.89      678.35     15.39 o
  -1   5   1      305.00      352.68      9.69 o
   0   5   1      112.34      163.01     10.66 o
   1   5   1        0.43        2.40      3.31 o
   2   5   1     1015.29     1089.59     18.70 o
   3   5   1      364.83      426.12     19.84 o
   4   5   1       35.93       45.53      4.76 o
   5   5   1        2.23        1.22      2.44 o
   6   5   1       83.14       83.00      5.04 o
   7   5   1      185.74      206.02      6.73 o
   8   5   1        5.48        5.07      2.50 o
   9   5   1       41.02       49.24      4.36 o
  10   5   1     1108.39     1147.49     19.97 o
  11   5   1        2.09        0.94      3.61 o
  12   5   1       18.00       14.70      4.26 o
  13   5   1       10.34        9.80      5.33 o
  14   5   1        0.01        1.43      3.92 o
  15   5   1       51.76       58.23      9.07 o
  16   5   1       44.87       35.49      7.21 o
  17   5   1       24.68       26.85      6.55 o
  18   5   1      480.47      496.11     18.00 o
  19   5   1       79.60       79.55      9.33 o
  20   5   1       88.72       87.73     12.22 o
  21   5   1       89.72       82.51     11.91 o
  22   5   1       11.54       14.35      9.34 o
  23   5   1       49.56       50.43     12.38 o
  24   5   1       14.04       -3.55     10.60 o
 -24   6   1        1.75       -3.06      7.03 o
 -23   6   1        2.00       -5.48      6.36 o
 -22   6   1       66.89       49.12      9.26 o
 -21   6   1      109.09      116.77     10.51 o
 -20   6   1       89.40      106.84      9.77 o
 -19   6   1        0.75        3.93      5.04 o
 -18   6   1       17.42       16.51      5.37 o
 -17   6   1      415.43      449.40     16.20 o
 -16   6   1       23.98       22.50      5.46 o
 -15   6   1      187.17      164.79     17.59 o
 -14   6   1        4.44        8.10      4.52 o
 -13   6   1       35.54       31.71      5.57 o
 -12   6   1      743.19      767.99     19.96 o
 -11   6   1        4.41        3.75      3.09 o
 -10   6   1     1547.73     1494.33     23.12 o
  -9   6   1       10.24        7.59      3.03 o
  -8   6   1      911.75      877.65     13.78 o
  -7   6   1      379.73      373.91      8.68 o
  -6   6   1      734.07      795.65     12.63 o
  -5   6   1       89.96       87.33      4.00 o
  -4   6   1      195.65      201.01      6.09 o
  -3   6   1     1762.65     1972.37     27.03 o
  -2   6   1      413.95      425.93      9.62 o
  -1   6   1      253.47      302.02      8.06 o
   0   6   1      205.91      222.78      7.77 o
   1   6   1      601.65      745.52     13.53 o
   2   6   1      612.10      695.21     13.05 o
   3   6   1     1442.70     1632.92     23.74 o
   4   6   1       72.55       74.75      4.85 o
   5   6   1      646.39      644.92     12.86 o
   6   6   1        0.10       -2.01      2.01 o
   7   6   1      703.13      708.40     12.87 o
   8   6   1      274.10      322.08      8.80 o
   9   6   1       29.02       33.72      4.10 o
  10   6   1      942.71      957.48     16.84 o
  11   6   1     1029.77     1044.49     19.72 o
  12   6   1      158.19      187.31      9.43 o
  13   6   1       41.61       36.66      5.45 o
  14   6   1       27.14       28.17      5.20 o
  15   6   1       70.19       73.80      7.85 o
  16   6   1       61.38       62.73      7.91 o
  17   6   1      229.61      212.38     12.78 o
  18   6   1       69.87       58.86      9.08 o
  19   6   1       41.81       41.92      7.58 o
  20   6   1        1.17       -3.55      9.22 o
  21   6   1       39.45       22.28      9.35 o
  22   6   1        5.74       12.24      9.23 o
  23   6   1       26.53       24.20     12.43 o
  24   6   1       22.37       25.20     13.36 o
 -24   7   1        0.09       -3.14      7.96 o
 -23   7   1        0.30       -6.53      6.53 o
 -22   7   1        9.22       11.83      7.07 o
 -21   7   1      103.23       98.76     11.32 o
 -20   7   1       20.92       14.21      6.89 o
 -19   7   1       52.56       39.79     12.81 o
 -18   7   1       23.52       22.59      7.26 o
 -17   7   1        4.97        4.19      5.10 o
 -16   7   1        0.56        4.10      4.88 o
 -15   7   1       84.10       76.07     13.74 o
 -14   7   1      116.49      119.61     12.42 o
 -13   7   1      451.12      471.39     16.61 o
 -12   7   1      153.62      140.29     12.28 o
 -11   7   1      165.45      158.21      9.20 o
 -10   7   1      343.48      327.94     14.81 o
  -9   7   1      435.91      419.88     11.18 o
  -8   7   1      147.15      154.58      6.75 o
  -7   7   1      734.23      619.27     10.86 o
  -6   7   1        6.84        6.72      2.21 o
  -5   7   1      203.72      211.23      8.88 o
  -4   7   1        6.78        5.92      3.21 o
  -3   7   1      110.02      128.31      6.20 o
  -2   7   1      373.97      382.63     15.11 o
  -1   7   1      884.14      948.44     16.61 o
   0   7   1     1645.51     1749.76     25.52 o
   1   7   1        2.86        1.07      2.51 o
   2   7   1        2.68       10.70      2.94 o
   3   7   1        1.91        0.48      2.95 o
   4   7   1        6.42        3.65      2.75 o
   5   7   1      126.39      117.17      6.47 o
   6   7   1       31.74       36.03      3.84 o
   7   7   1      402.66      355.88     10.67 o
   8   7   1       81.80       94.37      6.46 o
   9   7   1      692.22      729.12     15.71 o
  10   7   1      732.67      771.75     18.60 o
  11   7   1      182.61      190.70      9.35 o
  12   7   1      322.69      335.12     13.52 o
  13   7   1      206.30      196.82     10.07 o
  14   7   1        2.25       -1.23      7.66 o
  15   7   1      189.70      208.33     12.56 o
  16   7   1        7.64        1.75      5.09 o
  17   7   1        3.85        3.46      5.42 o
  18   7   1       46.75       60.85      9.08 o
  19   7   1       21.65       26.34      7.52 o
  20   7   1       44.85       33.02     10.44 o
  21   7   1        9.22        6.68      8.27 o
  22   7   1        0.14       -5.25      8.09 o
  23   7   1       12.20        1.29      8.98 o
 -23   8   1        0.27       12.01      7.71 o
 -22   8   1       17.01       15.14      7.59 o
 -21   8   1        3.60        8.35      6.73 o
 -20   8   1        0.90        0.09      5.98 o
 -19   8   1       99.16      108.76     11.19 o
 -18   8   1       34.62       42.28      7.96 o
 -17   8   1        6.92        2.27      5.52 o
 -16   8   1      109.45       92.19     13.88 o
 -15   8   1       78.94       72.29     10.05 o
 -14   8   1      500.63      498.83     17.81 o
 -13   8   1     1521.99     1577.58     33.82 o
 -12   8   1      222.51      192.09     12.02 o
 -11   8   1       57.16       49.49      6.80 o
 -10   8   1     1428.38     1468.06     30.66 o
  -9   8   1       12.72       12.94      3.63 o
  -8   8   1      143.20      130.26      7.28 o
  -7   8   1       57.21       57.56      6.82 o
  -6   8   1       22.69       19.21      3.13 o
  -5   8   1       85.81       80.80      6.33 o
  -4   8   1        6.01       12.88      4.70 o
  -3   8   1      403.53      499.59     14.76 o
  -2   8   1       63.55       86.97      6.13 o
  -1   8   1        1.90        1.53      2.87 o
   0   8   1       41.67       72.09      5.42 o
   1   8   1      315.49      331.60      9.89 o
   2   8   1        3.37        3.75      3.60 o
   3   8   1        7.53        7.95      3.75 o
   4   8   1      370.90      381.89     11.25 o
   5   8   1     2649.03     2596.68     36.54 o
   6   8   1       18.26       14.62      6.73 o
   7   8   1      346.94      326.36     10.34 o
   8   8   1      891.09      882.98     17.76 o
   9   8   1     1006.90     1005.73     19.54 o
  10   8   1     1192.57     1209.54     22.30 o
  11   8   1       66.94       62.95      6.14 o
  12   8   1      120.95      122.00     13.76 o
  13   8   1      176.98      169.45     15.56 o
  14   8   1      122.87      143.05     10.17 o
  15   8   1       33.40       23.00      6.91 o
  16   8   1       40.46       26.24      8.06 o
  17   8   1       23.56       15.65      7.89 o
  18   8   1       40.75       37.66      8.21 o
  19   8   1        0.01       -7.92      7.92 o
  20   8   1        6.54       -6.10      6.10 o
  21   8   1        1.87       -0.26      8.40 o
  22   8   1        0.00       -3.00      8.66 o
  23   8   1        2.05        0.68     16.48 o
 -23   9   1        0.24        1.42      9.83 o
 -22   9   1       21.44       22.46      8.18 o
 -21   9   1        0.40       -0.92      6.33 o
 -20   9   1       30.33       32.57      8.34 o
 -19   9   1        0.45       -3.12      5.85 o
 -18   9   1        5.21        1.42      5.95 o
 -17   9   1       55.99       52.05      8.39 o
 -16   9   1       70.73       58.89      8.62 o
 -15   9   1        5.87       11.48      5.81 o
 -14   9   1     1047.79      985.76     34.33 o
 -13   9   1       37.92       39.79      7.04 o
 -12   9   1      108.95      121.35     12.04 o
 -11   9   1      397.97      369.64     15.61 o
 -10   9   1      236.60      231.83     17.11 o
  -9   9   1     1418.33     1358.35     29.70 o
  -8   9   1      157.86      157.60      9.71 o
  -7   9   1      963.13      955.32     21.33 o
  -6   9   1      211.42      230.74     11.16 o
  -5   9   1       11.29        3.59      3.95 o
  -4   9   1      146.08      162.69      8.06 o
  -3   9   1       81.90      100.12      6.53 o
  -2   9   1        1.82        0.16      3.20 o
  -1   9   1        0.09       -2.91      4.51 o
   0   9   1      211.92      211.73     10.08 o
   1   9   1      592.32      562.46     14.10 o
   2   9   1       64.16       91.50      6.63 o
   3   9   1      308.73      317.32     10.85 o
   4   9   1       87.39       98.97      6.94 o
   5   9   1      237.37      262.33     11.01 o
   6   9   1     2804.40     2701.49     42.11 o
   7   9   1        0.19        1.73      3.46 o
   8   9   1        0.88        1.71      3.51 o
   9   9   1     1170.90     1206.08     22.41 o
  10   9   1     1188.69     1154.53     22.22 o
  11   9   1        7.19        4.46      4.02 o
  12   9   1       74.75       76.37     11.20 o
  13   9   1        6.68        1.54      5.77 o
  14   9   1        1.78       -3.84      6.58 o
  15   9   1        0.00       -4.96      6.97 o
  16   9   1       72.12       59.55      8.74 o
  17   9   1       12.40       -0.29      5.92 o
  18   9   1       17.89        8.69      6.69 o
  19   9   1        0.04       -6.01      6.01 o
  20   9   1       29.00       32.32      8.39 o
  21   9   1        8.46       -6.84      6.84 o
  22   9   1       41.13       45.35     10.56 o
 -22  10   1       19.47       13.29      8.85 o
 -21  10   1       12.05       10.76      8.69 o
 -20  10   1       24.52       18.68      7.78 o
 -19  10   1        0.26       -5.83      5.83 o
 -18  10   1        0.05       -2.81      5.96 o
 -17  10   1        7.40        3.35      6.05 o
 -16  10   1      170.58      136.78     11.94 o
 -15  10   1        7.85        4.01      5.28 o
 -14  10   1        5.82        4.00      5.40 o
 -13  10   1      155.02      148.08     11.66 o
 -12  10   1       54.18       60.62      8.00 o
 -11  10   1       79.49       61.93      8.29 o
 -10  10   1     1164.22     1149.95     28.00 o
  -9  10   1       35.65       42.65      7.10 o
  -8  10   1        0.19       -0.32      4.44 o
  -7  10   1      631.90      652.91     30.83 o
  -6  10   1      296.76      336.95     13.87 o
  -5  10   1     1119.35     1070.07     31.22 o
  -4  10   1        0.79        1.17      4.27 o
  -3  10   1      116.75      131.52      9.34 o
  -2  10   1      165.23      156.73      9.93 o
  -1  10   1       50.90       56.48      9.88 o
   0  10   1      281.16      249.17     10.53 o
   1  10   1      109.52      124.93      8.59 o
   2  10   1        8.37        5.86      5.38 o
   3  10   1     2607.60     2722.25     40.15 o
   4  10   1       45.68       66.61      6.84 o
   5  10   1      457.81      446.34     16.98 o
   6  10   1      427.83      473.10     14.64 o
   7  10   1      211.10      221.59     10.69 o
   8  10   1        6.13       10.36      4.21 o
   9  10   1        1.89        3.09      5.51 o
  10  10   1      284.33      252.20     14.27 o
  11  10   1       45.59       42.21      7.21 o
  12  10   1       55.05       59.51     11.33 o
  13  10   1        3.93       -5.10      5.10 o
  14  10   1        6.89        3.24      6.10 o
  15  10   1       13.34       -1.95      5.98 o
  16  10   1        0.58       -1.17      5.94 o
  17  10   1        2.22        1.54      6.37 o
  18  10   1        0.15       -6.08      6.48 o
  19  10   1       51.09       59.49      9.94 o
  20  10   1       89.35       81.10     11.30 o
  21  10   1       55.13       51.67     10.32 o
 -21  11   1        2.18        9.35      8.66 o
 -20  11   1        1.56        8.74      7.32 o
 -19  11   1        0.88        6.08      6.79 o
 -18  11   1       14.01        2.32      6.65 o
 -17  11   1       17.79       22.14      7.48 o
 -16  11   1        1.03       -0.03      5.68 o
 -15  11   1       82.93       67.54      9.41 o
 -14  11   1        0.12       -6.09      6.66 o
 -13  11   1       71.71       74.34      9.94 o
 -12  11   1        2.53        0.78      5.10 o
 -11  11   1       45.87       33.89      7.16 o
 -10  11   1      459.74      467.16     20.04 o
  -9  11   1      523.02      505.99     18.39 o
  -8  11   1      279.47      264.58     14.71 o
  -7  11   1       25.48       25.09      8.06 o
  -6  11   1      503.19      494.73     17.69 o
  -5  11   1       41.98       33.12      6.16 o
  -4  11   1      216.33      221.70     12.17 o
  -3  11   1      943.23      930.76     29.08 o
  -2  11   1      392.03      384.54     14.46 o
  -1  11   1       14.44        2.23      4.80 o
   0  11   1       43.74       35.15      6.58 o
   1  11   1      476.03      411.82     13.43 o
   2  11   1       32.35       23.28      5.38 o
   3  11   1     1161.48     1145.17     33.91 o
   4  11   1       53.47       47.20      6.49 o
   5  11   1      191.82      182.15     10.78 o
   6  11   1      601.33      579.82     22.96 o
   7  11   1       93.40       96.30      9.64 o
   8  11   1       29.03       16.85     12.40 o
   9  11   1       11.69        0.94      8.86 o
  10  11   1       42.62       63.08     14.79 o
  11  11   1       51.90       60.83     18.33 o
  12  11   1        3.08        4.21      5.49 o
  13  11   1      103.34       99.90     12.19 o
  14  11   1       92.79       89.44     11.85 o
  15  11   1       14.32       -1.69      6.23 o
  16  11   1       17.73       11.07      6.78 o
  17  11   1      122.95      119.03     12.18 o
  18  11   1        0.27       -0.05      7.09 o
  19  11   1      101.15      126.42     13.12 o
  20  11   1       14.26       24.09      8.87 o
 -20  12   1        9.01       12.48      8.67 o
 -19  12   1       19.43       17.47      7.98 o
 -18  12   1       55.66       54.82      9.83 o
 -17  12   1       25.67       19.29      7.87 o
 -16  12   1        0.82        8.39      6.87 o
 -15  12   1       86.13       98.00     19.12 o
 -14  12   1      205.42      237.16     15.76 o
 -13  12   1        6.85       -0.73      5.71 o
 -12  12   1        1.08        3.81      6.05 o
 -11  12   1      104.99      100.65     10.62 o
 -10  12   1      141.74      112.44     10.70 o
  -9  12   1       38.35       45.54      7.93 o
  -8  12   1       37.21       24.43      6.81 o
  -7  12   1       75.92       70.66     12.31 o
  -6  12   1       63.76       68.40      8.76 o
  -5  12   1      555.64      472.99     18.17 o
  -4  12   1        3.27        3.59      5.01 o
  -3  12   1       28.88       27.54      6.51 o
  -2  12   1      179.16      162.83     11.26 o
  -1  12   1      216.80      241.88     13.43 o
   0  12   1      509.65      471.43     16.71 o
   1  12   1       73.07       81.10      8.68 o
   2  12   1       40.42       38.72      7.23 o
   3  12   1        0.13        4.82      7.21 o
   4  12   1       84.58       57.95     13.22 o
   5  12   1        7.23        3.30      5.84 o
   6  12   1     1478.01     1470.58     36.52 o
   7  12   1      270.07      321.40     17.08 o
   8  12   1       83.47       99.42     10.43 o
   9  12   1       67.47       80.11      9.49 o
  10  12   1       28.61       27.39      7.35 o
  11  12   1       59.69       66.30     11.34 o
  12  12   1       33.00       28.29     10.74 o
  13  12   1       29.95       52.50     12.55 o
  14  12   1        2.33       -1.54      9.29 o
  15  12   1        2.54        3.71      7.01 o
  16  12   1        4.81        2.08      7.11 o
  17  12   1       11.29       10.52      7.78 o
  18  12   1        0.05       -2.17      7.15 o
  19  12   1       23.67       13.28      9.41 o
 -18  13   1       88.05       78.57     11.52 o
 -17  13   1        4.62        6.63      7.52 o
 -16  13   1       23.25       22.51      8.54 o
 -15  13   1       87.81       73.54     10.76 o
 -14  13   1      267.72      262.11     17.01 o
 -13  13   1        7.27       13.98      8.23 o
 -12  13   1       18.79       28.63      8.02 o
 -11  13   1       24.92       26.19      7.67 o
 -10  13   1        0.78       -5.14      5.14 o
  -9  13   1      148.22      152.01     12.76 o
  -8  13   1        3.96       -5.70      5.70 o
  -7  13   1        1.56       -5.25      7.92 o
  -6  13   1       12.10        1.26     10.40 o
  -5  13   1      255.47      298.40     16.46 o
  -4  13   1        4.63       13.03      6.37 o
  -3  13   1      221.89      206.21     14.14 o
  -2  13   1       37.98       28.36      7.03 o
  -1  13   1       59.95       66.13      8.81 o
   0  13   1      335.89      354.60     21.08 o
   1  13   1       65.04       61.62     10.01 o
   2  13   1        0.35        1.65      8.30 o
   3  13   1       53.56       54.79      9.93 o
   4  13   1       18.34       29.35      8.43 o
   5  13   1        0.52       -5.30      9.45 o
   6  13   1      378.75      422.01     21.63 o
   7  13   1        0.56       -2.35      8.49 o
   8  13   1       16.21        9.75      9.62 o
   9  13   1        3.15        0.20      6.35 o
  10  13   1        0.44       -0.27      9.42 o
  11  13   1      365.24      442.69     20.65 o
  12  13   1       71.85       88.06     10.99 o
  13  13   1       68.35       86.51     10.90 o
  14  13   1       14.09        2.63      7.21 o
  15  13   1      296.53      353.58     27.86 o
  16  13   1       36.49       44.41      9.70 o
  17  13   1        1.92       -1.97      7.63 o
  18  13   1       32.74       14.87      8.73 o
 -17  14   1      152.70      159.30     14.95 o
 -16  14   1       75.16       59.40     17.47 o
 -15  14   1       15.73        1.62      7.58 o
 -14  14   1        1.24       -5.39      6.64 o
 -13  14   1        0.76       -0.33      6.78 o
 -12  14   1        1.08       -5.66      6.46 o
 -11  14   1        0.59        6.25      7.01 o
 -10  14   1       92.10       82.54     17.07 o
  -9  14   1        2.49        3.03      6.40 o
  -8  14   1        6.14       -3.70      7.27 o
  -7  14   1        1.17       -1.38      5.91 o
  -6  14   1       79.45       88.81     10.48 o
  -5  14   1        4.13       -3.71      7.27 o
  -4  14   1       95.66       85.10     13.81 o
  -3  14   1       41.90       49.84     14.56 o
  -2  14   1       15.62        0.68     10.14 o
  -1  14   1       52.36       52.02     10.05 o
   0  14   1       54.42       65.09     26.13 o
   1  14   1      340.29      374.86     30.66 o
   2  14   1       22.81       20.60      8.49 o
   3  14   1       77.25       66.73     11.10 o
   4  14   1       82.02       86.07     11.95 o
   5  14   1        1.94        1.44      7.12 o
   6  14   1      123.74      133.53     14.24 o
   7  14   1        7.43       18.57      9.74 o
   8  14   1       50.65       43.83     14.56 o
   9  14   1       39.70       30.86     16.17 o
  10  14   1      322.26      354.16     22.47 o
  11  14   1       49.34       40.01      9.64 o
  12  14   1        9.43        2.31     13.94 o
  13  14   1       18.72        9.30      8.22 o
  14  14   1      197.79      231.23     17.13 o
  15  14   1        0.06      -10.56     12.46 o
  16  14   1        4.64       -1.60      8.10 o
 -15  15   1      104.07      107.33     15.05 o
 -14  15   1       11.35       12.74      8.54 o
 -13  15   1        3.64       -7.31      7.31 o
 -12  15   1       19.30        5.29     10.90 o
 -11  15   1        3.58       -0.06      7.21 o
 -10  15   1       10.02       15.19      9.57 o
  -9  15   1       22.03       18.27     11.27 o
  -8  15   1       63.64       81.96     11.05 o
  -7  15   1       17.09        7.87      9.52 o
  -6  15   1        1.00       -0.60      7.11 o
  -5  15   1       22.31        9.30      7.83 o
  -4  15   1      190.63      188.90     22.75 o
  -3  15   1       48.12       34.27     21.13 o
  -2  15   1       43.55       40.52     15.80 o
  -1  15   1       86.06       88.26     13.28 o
   0  15   1       21.77       41.39     16.43 o
   1  15   1       11.70        2.39      7.83 o
   2  15   1        0.85        1.14     10.11 o
   3  15   1        2.56       -8.07     13.18 o
   4  15   1       44.42       39.86     10.31 o
   5  15   1      182.31      217.98     17.85 o
   6  15   1        1.15       -1.33     16.37 o
   7  15   1        3.96      -13.12     14.83 o
   8  15   1        0.21       -7.49      7.49 o
   9  15   1       14.26       34.53     12.88 o
  10  15   1        2.72       -0.39      8.17 o
  11  15   1        0.34       -3.59     14.98 o
  12  15   1       40.36       30.07     10.37 o
  13  15   1       49.76       68.94     34.21 o
  14  15   1       16.12       16.13      9.96 o
 -13  16   1        0.36       -8.07     16.93 o
 -12  16   1        8.64       -3.90      8.51 o
 -11  16   1        9.05       17.46     12.19 o
 -10  16   1       67.53       47.96     17.52 o
  -9  16   1      282.83      351.05     24.78 o
  -8  16   1       10.55        1.18      9.65 o
  -7  16   1        3.58       -7.42      7.42 o
  -6  16   1      124.64      171.27     17.97 o
  -5  16   1        0.05        3.39     14.35 o
  -4  16   1       36.75       76.04     13.46 o
  -3  16   1        6.85       -1.23     17.67 o
  -2  16   1        9.55       23.99      9.59 o
  -1  16   1        5.58        7.08      8.76 o
   0  16   1        5.72       15.80      9.35 o
   1  16   1      108.34      147.89     35.99 o
   2  16   1       33.91       44.30     23.29 o
   3  16   1       40.79       49.95     11.76 o
   4  16   1      298.09      378.43     23.58 o
   5  16   1      156.55      192.60     21.52 o
   6  16   1       26.82       15.02     10.36 o
   7  16   1       25.42       40.16     18.51 o
   8  16   1       48.95       44.92     11.13 o
   9  16   1       42.25       45.91     16.14 o
  10  16   1        0.47       -8.38      8.38 o
  11  16   1      191.28      238.53     19.87 o
  12  16   1       73.56      109.86     14.33 o
 -10  17   1       24.28       27.16     13.32 o
  -9  17   1       88.48      129.33     20.65 o
  -8  17   1      279.38      305.72     21.80 o
  -7  17   1       10.43        1.21      8.52 o
  -6  17   1       57.29       82.29     14.53 o
  -5  17   1      277.33      353.25     25.72 o
  -4  17   1        0.01       15.44      9.88 o
  -3  17   1      120.97      105.12     15.52 o
  -2  17   1       13.39       12.76      9.69 o
  -1  17   1        1.21      -11.67     12.56 o
   0  17   1       24.98       29.75     16.02 o
   1  17   1        1.81       -7.64     15.67 o
   2  17   1      673.76      952.44     37.30 o
   3  17   1       11.91        3.06      9.18 o
   4  17   1       42.14       58.33     23.82 o
   5  17   1       76.55       89.22     15.92 o
   6  17   1       33.22       35.02     11.00 o
   7  17   1      320.12      463.69     25.50 o
   8  17   1       11.76        9.86     26.55 o
   9  17   1        5.95       -9.39     21.28 o
  -5  18   1       17.44       30.65     11.46 o
  -4  18   1       12.91       16.25     10.97 o
  -3  18   1        9.88        5.93     10.33 o
  -2  18   1       10.33       -2.30      9.39 o
  -1  18   1        6.05        6.56     11.62 o
   0  18   1        1.98       16.76     17.06 o
   1  18   1      125.90      125.71     16.48 o
   2  18   1       11.19        2.69     31.45 o
   3  18   1       76.40       75.46     14.23 o
   4  18   1      110.99      144.22     28.91 o
   5  18   1        0.38      -33.33     33.33 o
 -26   0   2        7.13       -2.91     16.60 o
 -25   0   2       24.88       27.15     16.96 o
 -24   0   2       13.88       -5.07      9.94 o
 -23   0   2     1122.03     1210.34     45.66 o
 -22   0   2       25.81       24.85      9.42 o
 -21   0   2       18.84        4.77      7.54 o
 -20   0   2       52.72       81.41     11.74 o
 -19   0   2      260.81      299.47     23.54 o
 -18   0   2        2.30       -1.66      5.75 o
 -17   0   2      220.49      238.29     16.67 o
 -16   0   2       24.99       31.63      7.46 o
 -15   0   2       59.29       47.02      7.96 o
 -14   0   2       80.20       86.60      9.20 o
 -13   0   2       18.01       20.75      5.75 o
 -12   0   2      166.33      163.57     11.15 o
 -11   0   2      615.76      683.33     20.91 o
 -10   0   2        0.00        3.81      3.19 o
  -9   0   2       47.22       56.36      6.73 o
  -8   0   2     2451.26     2554.38     46.87 o
  -7   0   2     3144.63     3422.83     71.74 o
  -6   0   2      278.76      291.93     13.35 o
  -5   0   2    23862.51    23904.27    491.07 o
  -4   0   2     9141.09     8728.58    184.53 o
  -2   0   2     9559.41     8979.79    171.86 o
  -1   0   2     2254.89     2053.27     37.15 o
   0   0   2      102.91      163.31      7.08 o
   1   0   2    23679.07    24564.28    389.22 o
   2   0   2     3334.70     3537.97     52.56 o
   3   0   2      125.76      126.16      7.17 o
   4   0   2     5545.25     5854.32    126.59 o
   5   0   2       78.64       95.34     19.68 o
   6   0   2     1769.97     1916.00     45.02 o
   7   0   2      167.08      164.03      9.05 o
   8   0   2      184.86      173.63     14.36 o
   9   0   2       11.39       -4.44      7.19 o
  10   0   2       47.23       49.43     10.67 o
  11   0   2      777.44      979.81     36.22 o
  12   0   2       69.77       67.81     12.67 o
  13   0   2       44.79       60.97     12.75 o
  14   0   2      303.79      341.75     23.79 o
  15   0   2     2205.45     2460.64     71.56 o
  16   0   2      807.20      873.60     58.12 o
  17   0   2      349.99      390.76     22.20 o
  18   0   2      196.09      227.52     19.05 o
  19   0   2       43.72       43.01     10.78 o
  20   0   2       16.49       16.22      9.33 o
  21   0   2      167.56      166.18     20.66 o
  22   0   2       10.65        1.14     16.38 o
  23   0   2      180.08      171.09     20.87 o
  24   0   2       81.10       72.24     13.93 o
  25   0   2       17.73       18.10     12.34 o
 -26   1   2        7.74        3.98      8.61 o
 -25   1   2       40.89       14.55      9.12 o
 -24   1   2      340.23      381.39     20.61 o
 -23   1   2       21.03       11.01      7.32 o
 -22   1   2      565.02      690.28     21.59 o
 -21   1   2       33.76       33.95      6.82 o
 -20   1   2      143.98      147.10     10.48 o
 -19   1   2        3.54        4.33      4.60 o
 -18   1   2        4.20        1.34      4.16 o
 -17   1   2      120.58      125.98     10.77 o
 -16   1   2      115.16      126.51      8.44 o
 -15   1   2        4.16        5.81      3.82 o
 -14   1   2      246.50      274.80     10.87 o
 -13   1   2      303.04      316.52     13.60 o
 -12   1   2      191.45      223.00     12.84 o
 -11   1   2      119.26      133.74      7.57 o
 -10   1   2        6.19        9.64      2.66 o
  -9   1   2     1602.44     1654.02     24.00 o
  -8   1   2      337.62      437.69     10.46 o
  -7   1   2     2175.48     2392.25     30.80 o
  -6   1   2     1379.81     1446.25     33.95 o
  -5   1   2      215.83      197.58      7.88 o
  -4   1   2    76942.32    73130.02   1002.90 o
  -3   1   2    14113.56    13342.79    169.63 o
  -1   1   2      428.95      412.42      8.81 o
   0   1   2        1.68       -1.55      1.55 o
   1   1   2     3485.39     3604.81     44.33 o
   2   1   2     3205.98     3416.12     42.52 o
   4   1   2       21.96       36.05      7.88 o
   5   1   2     1042.25     1076.42     22.10 o
   6   1   2     4931.71     5205.00     63.28 o
   7   1   2      242.85      302.10      9.22 o
   8   1   2      197.59      260.07      9.00 o
   9   1   2      800.27      912.46     19.82 o
  10   1   2      246.72      278.74     10.81 o
  11   1   2        1.01        0.88      4.52 o
  12   1   2       93.82      102.96     14.57 o
  13   1   2      342.35      415.17     13.95 o
  14   1   2     1599.99     1768.00     32.74 o
  15   1   2     1373.81     1479.32     33.16 o
  16   1   2      124.12      130.52     11.04 o
  17   1   2        9.51        8.85      6.04 o
  18   1   2        0.01       -0.90      6.65 o
  19   1   2      141.38      160.14     14.97 o
  20   1   2        4.67        2.39      5.73 o
  21   1   2        2.04       -0.45      8.33 o
  22   1   2        9.66       16.55      7.04 o
  23   1   2       40.39       44.33      8.64 o
  24   1   2       33.63       32.15      8.78 o
  25   1   2      247.67      250.63     17.86 o
 -26   2   2        6.23       -2.17      8.48 o
 -25   2   2       18.35       13.00      8.83 o
 -24   2   2       12.97       17.58      8.01 o
 -23   2   2      115.37       97.44     11.50 o
 -22   2   2       12.99        0.33      5.85 o
 -21   2   2        8.19        8.52      5.90 o
 -20   2   2        2.14       -2.08      4.93 o
 -19   2   2       22.07       19.43      5.42 o
 -18   2   2       43.83       54.79      6.77 o
 -17   2   2       42.70       29.50      5.48 o
 -16   2   2        2.47        3.41      3.80 o
 -15   2   2      576.61      634.90     18.71 o
 -14   2   2       70.16       70.79      6.24 o
 -13   2   2      111.28      116.79      7.16 o
 -12   2   2       22.17       27.66      4.00 o
 -11   2   2      498.92      495.35     13.05 o
 -10   2   2      470.02      495.68     11.31 o
  -9   2   2      116.71      157.84      7.31 o
  -8   2   2        0.08       -1.40      1.77 o
  -7   2   2      756.66      767.39     13.43 o
  -6   2   2        0.17        0.16      1.11 o
  -5   2   2      141.57      141.44     10.92 o
  -4   2   2     1890.48     1788.97     23.44 o
  -3   2   2       84.53       79.73      4.18 o
  -2   2   2        0.02       -1.61      1.61 o
   0   2   2     1793.95     1685.79     27.89 o
   1   2   2      172.86      144.00      5.44 o
   2   2   2     3760.91     3619.60     69.42 o
   3   2   2     4450.68     4891.82     87.45 o
   4   2   2        6.69        6.80      2.59 o
   5   2   2       21.38       21.12      2.73 o
   6   2   2        1.67        7.78      2.29 o
   7   2   2     1996.94     2272.56     31.15 o
   8   2   2       83.22       87.02      5.55 o
   9   2   2       70.74       82.97      5.77 o
  10   2   2      809.52      844.28     27.63 o
  11   2   2      135.55      156.33      9.80 o
  12   2   2      270.11      337.99     16.98 o
  13   2   2      317.08      377.15     15.44 o
  14   2   2      556.65      621.62     19.94 o
  15   2   2        2.03       -4.93      7.06 o
  16   2   2      244.23      276.65     18.25 o
  17   2   2       96.04      111.34     11.03 o
  18   2   2       29.29       19.92      7.42 o
  19   2   2        9.99        4.87      8.00 o
  20   2   2        3.63        1.35      7.44 o
  21   2   2       21.83        0.19      8.69 o
  22   2   2        0.00       -9.39      9.39 o
  23   2   2        3.86       -8.17      8.17 o
  24   2   2        3.47       -0.45      7.24 o
  25   2   2       17.18        6.25      9.45 o
 -26   3   2        6.32        8.03      8.27 o
 -25   3   2      117.41      136.99     11.81 o
 -24   3   2        0.54        6.88      6.33 o
 -23   3   2       19.85       24.52      7.74 o
 -22   3   2      130.82      113.70     11.92 o
 -21   3   2       58.95       72.81      9.81 o
 -20   3   2        0.52       -0.19      5.13 o
 -19   3   2        3.57       -2.08      4.70 o
 -18   3   2      204.66      210.22     10.58 o
 -17   3   2       37.73       27.10      4.91 o
 -16   3   2      501.86      537.17     13.73 o
 -15   3   2      107.38      107.80      7.06 o
 -14   3   2      272.68      276.51     10.21 o
 -13   3   2      941.19     1028.06     18.02 o
 -12   3   2       10.40       20.69      3.56 o
 -11   3   2      394.12      404.81      9.96 o
 -10   3   2      829.48      874.70     14.78 o
  -9   3   2      139.50      144.24      6.08 o
  -8   3   2      717.71      684.61     13.04 o
  -7   3   2      193.47      201.90      7.12 o
  -6   3   2       29.58       39.78      3.14 o
  -5   3   2      445.69      443.88     10.76 o
  -3   3   2      113.06      114.49      7.70 o
  -2   3   2       33.60       21.90      2.25 o
  -1   3   2       18.35        4.98      2.27 o
   0   3   2     2669.54     2612.19     47.77 o
   1   3   2     2854.70     2707.96    115.53 o
   2   3   2     5298.04     5411.82     95.94 o
   3   3   2     8219.79     8771.64    151.49 o
   4   3   2      215.69      216.01      7.24 o
   5   3   2     4239.11     4734.71     81.27 o
   6   3   2      811.60      923.30     17.45 o
   7   3   2        5.19        4.75      3.52 o
   8   3   2      434.47      483.61     12.50 o
   9   3   2       89.35       91.80      5.74 o
  10   3   2       39.99       50.18      7.37 o
  11   3   2      166.72      180.02     12.00 o
  12   3   2      159.36      152.38     18.70 o
  13   3   2      338.32      364.14     15.34 o
  14   3   2       49.50       60.30      8.19 o
  15   3   2      394.61      497.23     18.13 o
  16   3   2       27.87       26.97      7.33 o
  17   3   2      187.70      198.07     14.01 o
  18   3   2      110.18      113.53     11.38 o
  19   3   2        0.22        4.52      6.80 o
  20   3   2       11.80        2.62      8.18 o
  21   3   2      200.01      233.41     27.85 o
  22   3   2        3.17       -8.62     10.34 o
  23   3   2       11.70       -4.73     21.52 o
  24   3   2        0.64       -8.66      8.66 o
 -25   4   2       19.23       27.23      7.78 o
 -24   4   2       19.86       33.61      7.71 o
 -23   4   2        6.54       10.73      6.99 o
 -22   4   2        1.79        7.46      5.74 o
 -21   4   2       11.74        3.09      5.04 o
 -20   4   2       30.63       20.05      6.55 o
 -19   4   2        0.09       -4.74      4.74 o
 -18   4   2       36.78       32.89      6.82 o
 -17   4   2      281.41      283.73     12.90 o
 -16   4   2       54.24       54.40      5.90 o
 -15   4   2        9.00       10.09      3.90 o
 -14   4   2       52.13       58.46      5.49 o
 -13   4   2     1008.51     1080.84     20.66 o
 -12   4   2      281.60      319.10      9.40 o
 -11   4   2       51.95       52.53      5.58 o
 -10   4   2       38.03       33.13      4.47 o
  -9   4   2       11.38       15.10      3.25 o
  -8   4   2      247.26      232.50      7.67 o
  -7   4   2      271.15      234.84      7.75 o
  -6   4   2      284.42      323.11      8.82 o
  -5   4   2      757.63      716.15     21.16 o
  -4   4   2      234.16      226.48     16.39 o
  -3   4   2     1721.56     1487.88     27.49 o
  -2   4   2      172.88      136.46     18.09 o
  -1   4   2      110.51       97.47      5.09 o
   0   4   2      615.52      550.10     12.40 o
   1   4   2       36.68       38.87      4.41 o
   2   4   2      185.45      206.08      6.43 o
   3   4   2        9.19        3.60      4.67 o
   4   4   2     2148.57     2332.77     37.89 o
   5   4   2       82.75       94.71      5.57 o
   6   4   2      224.26      258.17      8.69 o
   7   4   2       32.08       27.34      3.87 o
   8   4   2      107.09      133.30      8.38 o
   9   4   2      125.65      126.18     10.20 o
  10   4   2      276.97      313.27     14.45 o
  11   4   2       21.06       10.40      8.34 o
  12   4   2        6.71        3.92      4.93 o
  13   4   2       57.45       67.02      8.18 o
  14   4   2      479.08      486.68     17.88 o
  15   4   2       25.17       28.88      7.11 o
  16   4   2      205.55      225.10     14.32 o
  17   4   2      157.03      129.52     13.66 o
  18   4   2        1.17       -6.11      6.11 o
  19   4   2      145.84      161.43     13.52 o
  20   4   2       72.82       76.06     10.53 o
  21   4   2       11.28       -0.69      8.36 o
  22   4   2       27.29        6.95     11.88 o
  23   4   2       47.75       35.37     11.00 o
  24   4   2      129.51      105.88     32.74 o
 -25   5   2       18.41       16.62      8.43 o
 -24   5   2       47.18       42.37      9.43 o
 -23   5   2        5.76        1.09      6.40 o
 -22   5   2       55.32       55.40      9.43 o
 -21   5   2        8.88       10.67      6.38 o
 -20   5   2       37.06       34.31      7.44 o
 -19   5   2        0.20       -0.40      5.02 o
 -18   5   2      146.69      150.09     11.92 o
 -17   5   2      198.14      205.52     13.32 o
 -16   5   2      179.43      191.71     12.56 o
 -15   5   2      441.11      476.04     13.66 o
 -14   5   2       21.48       18.27      4.25 o
 -13   5   2      565.68      609.00     23.20 o
 -12   5   2      622.72      643.05     13.59 o
 -11   5   2        2.46       -0.83      2.51 o
 -10   5   2       64.48       45.78      4.86 o
  -9   5   2        1.24        0.36      2.13 o
  -8   5   2      335.74      329.12      8.35 o
  -7   5   2     1683.94     1744.22     23.06 o
  -6   5   2     1072.31     1074.80     17.52 o
  -5   5   2      918.28      876.11     15.57 o
  -4   5   2      168.21      147.61      8.47 o
  -3   5   2       30.33       23.01      5.24 o
  -2   5   2       65.92       69.05      5.06 o
  -1   5   2     2552.02     2542.72     32.69 o
   0   5   2     7333.99     7458.38     96.11 o
   1   5   2       90.97       87.68      4.79 o
   2   5   2      354.91      373.62     10.28 o
   3   5   2     3950.22     3957.76     58.47 o
   4   5   2      295.14      312.30     10.55 o
   5   5   2     8382.72     9056.08    129.72 o
   6   5   2      293.28      310.37     13.76 o
   7   5   2      139.26      162.28      8.23 o
   8   5   2      733.66      664.84     23.25 o
   9   5   2      216.63      224.56     10.67 o
  10   5   2     1048.11     1062.97     29.78 o
  11   5   2        7.48        3.34      5.06 o
  12   5   2      301.39      326.23     14.57 o
  13   5   2       22.38       29.42      9.26 o
  14   5   2      324.24      362.98     15.68 o
  15   5   2      128.76      122.79     11.08 o
  16   5   2        0.49        4.29      6.04 o
  17   5   2       46.06       44.84      8.55 o
  18   5   2      261.45      253.81     16.01 o
  19   5   2        0.30       -0.44      6.74 o
  20   5   2       25.48       27.51      8.52 o
  21   5   2        0.01       -7.35      7.35 o
  22   5   2        0.02       -6.45     17.12 o
  23   5   2       17.41        7.35      9.64 o
  24   5   2       68.49       55.54     15.38 o
 -24   6   2       78.88       87.93     11.82 o
 -23   6   2        2.51        0.11      6.67 o
 -22   6   2       10.30        1.83      6.45 o
 -21   6   2        1.95        1.17      8.85 o
 -20   6   2       29.21       20.94      6.67 o
 -19   6   2        0.80       -2.06      5.13 o
 -18   6   2        0.25       -4.30      4.30 o
 -17   6   2        9.57       10.70      5.38 o
 -16   6   2      162.04      168.30     11.89 o
 -15   6   2       47.22       38.37      6.43 o
 -14   6   2       70.85       63.26      6.02 o
 -13   6   2       41.20       46.21      5.30 o
 -12   6   2      617.32      634.31     18.30 o
 -11   6   2        5.45        9.31      3.29 o
 -10   6   2      465.15      475.02     22.51 o
  -9   6   2       10.57        7.74      2.75 o
  -8   6   2       12.90       17.70      2.91 o
  -7   6   2      315.29      310.51      7.51 o
  -6   6   2     1207.43     1336.97     21.02 o
  -5   6   2       35.52       26.30      3.41 o
  -4   6   2        9.29        9.48      2.59 o
  -3   6   2      674.48      751.64     18.66 o
  -2   6   2     2191.71     2359.95     41.92 o
  -1   6   2      312.14      330.01     15.77 o
   0   6   2      314.12      299.45      8.51 o
   1   6   2      292.92      333.28      9.11 o
   2   6   2        0.91        2.90      2.41 o
   3   6   2        6.48        7.44      2.74 o
   4   6   2        4.35       -1.30      2.53 o
   5   6   2      317.95      307.03     15.36 o
   6   6   2       33.77       44.39      4.22 o
   7   6   2      692.99      717.93     17.41 o
   8   6   2      898.55      921.60     20.50 o
   9   6   2      412.59      418.03     13.94 o
  10   6   2       78.52       92.45      6.59 o
  11   6   2      245.05      223.08     10.97 o
  12   6   2       54.21       59.29      7.60 o
  13   6   2      473.40      506.23     18.07 o
  14   6   2      261.97      245.27     14.39 o
  15   6   2       55.32       55.16      8.45 o
  16   6   2        8.25        2.82      5.89 o
  17   6   2      284.80      260.85     15.77 o
  18   6   2      100.92       88.20     10.90 o
  19   6   2        0.19        2.45      6.97 o
  20   6   2        0.85       -6.51      6.51 o
  21   6   2        0.35       -4.76      7.07 o
  22   6   2        0.43       -7.50      8.02 o
  23   6   2       22.71       18.83     19.94 o
 -24   7   2        1.57        3.28     10.07 o
 -23   7   2       23.05       16.20      7.98 o
 -22   7   2       22.81       12.19      7.22 o
 -21   7   2      335.42      342.83     19.09 o
 -20   7   2       25.42       18.30      6.68 o
 -19   7   2        5.38        2.26      5.61 o
 -18   7   2      128.64      110.29     10.75 o
 -17   7   2       17.62       20.23      6.35 o
 -16   7   2        0.95        6.82      5.12 o
 -15   7   2      436.94      427.20     16.38 o
 -14   7   2       27.60       30.84      6.04 o
 -13   7   2       19.62       14.58      4.19 o
 -12   7   2      271.65      254.52     10.41 o
 -11   7   2       10.88        6.97      3.46 o
 -10   7   2       42.35       39.13      4.39 o
  -9   7   2       75.91       74.43      6.62 o
  -8   7   2      209.69      221.33      9.63 o
  -7   7   2       42.56       37.39      4.20 o
  -6   7   2      287.10      273.48      8.84 o
  -5   7   2     1345.56     1428.08     22.39 o
  -4   7   2      901.65      950.46     23.38 o
  -3   7   2     3464.30     3736.13     60.38 o
  -2   7   2       59.91       77.63      4.68 o
  -1   7   2       72.46       60.50      9.33 o
   0   7   2      298.44      236.20      8.69 o
   1   7   2      213.83      217.06      9.58 o
   2   7   2      176.37      197.61     10.78 o
   3   7   2        6.83        9.25      2.89 o
   4   7   2        5.77        5.11      2.50 o
   6   7   2        3.41        0.68      2.33 o
   7   7   2     2120.92     2067.79     37.45 o
   8   7   2       27.05       13.15      8.93 o
   9   7   2      142.29      133.76      7.97 o
  10   7   2     1397.93     1395.04     24.30 o
  11   7   2      107.72       83.98      7.54 o
  12   7   2       59.75       64.89      8.08 o
  13   7   2       60.62       46.06      7.60 o
  14   7   2      621.23      596.86     22.71 o
  15   7   2       42.12       35.70      7.74 o
  16   7   2        5.70        8.52      8.43 o
  17   7   2      108.58       92.33     11.06 o
  18   7   2      181.74      179.49     14.15 o
  19   7   2        3.20       -5.66      9.58 o
  20   7   2        6.80       -5.49      7.72 o
  21   7   2       92.89       87.08     12.51 o
  22   7   2        2.30       -0.42      8.28 o
  23   7   2        6.89       -3.99      9.68 o
 -23   8   2        0.29        2.12      6.87 o
 -22   8   2       79.26       87.60     11.35 o
 -21   8   2       21.64       18.77      7.25 o
 -20   8   2        7.42        5.81      6.40 o
 -19   8   2        7.79       -4.80      5.40 o
 -18   8   2      346.83      317.24     17.34 o
 -17   8   2      116.31      117.85     14.95 o
 -16   8   2      392.39      405.03     17.43 o
 -15   8   2       43.45       36.16      6.73 o
 -14   8   2      103.66      109.01      9.85 o
 -13   8   2        8.25        3.12      4.69 o
 -12   8   2      218.08      217.79     12.73 o
 -11   8   2      446.26      438.77     12.58 o
 -10   8   2      109.19      102.50      6.92 o
  -9   8   2      120.07      138.37      7.99 o
  -8   8   2       10.34       15.74      5.65 o
  -7   8   2      109.46      117.51      6.92 o
  -6   8   2      134.83      132.09      7.15 o
  -5   8   2      138.63      127.21      7.78 o
  -4   8   2      321.74      300.83     10.95 o
  -3   8   2       68.46       61.19      8.07 o
  -2   8   2        0.10       -2.14      2.14 o
  -1   8   2      609.56      587.21     17.16 o
   0   8   2       95.97      109.42      8.66 o
   1   8   2       16.30        5.61      4.03 o
   2   8   2       41.01       40.03      5.78 o
   3   8   2       50.31       70.27      6.40 o
   4   8   2       17.79       12.29      6.21 o
   5   8   2      690.36      662.12     19.07 o
   6   8   2      214.46      214.33     12.40 o
   7   8   2      772.15      762.60     16.32 o
   8   8   2      915.41      815.86     39.11 o
   9   8   2      106.14       81.42      6.51 o
  10   8   2      130.35      122.24      7.97 o
  11   8   2      375.40      337.50     13.22 o
  12   8   2        6.80       -0.49      4.33 o
  13   8   2      153.64      106.40     10.16 o
  14   8   2      243.21      253.98     15.23 o
  15   8   2      168.17      154.85     12.37 o
  16   8   2       89.37       75.45     11.19 o
  17   8   2       17.46       10.98      8.01 o
  18   8   2       81.20       97.36     12.77 o
  19   8   2       86.73       62.24     11.15 o
  20   8   2        8.08        8.20      8.26 o
  21   8   2       79.34       93.87     13.45 o
  22   8   2       79.57       99.30     15.20 o
 -23   9   2        6.70        1.90      8.02 o
 -22   9   2       69.35       69.17     10.69 o
 -21   9   2        0.11       -6.26      6.26 o
 -20   9   2       39.74       30.38      8.10 o
 -19   9   2       50.71       35.36      9.12 o
 -18   9   2       22.74       11.99      6.59 o
 -17   9   2        4.98        6.39      5.83 o
 -16   9   2       33.18       24.41     10.14 o
 -15   9   2      642.14      665.80     21.54 o
 -14   9   2      177.86      164.79     11.86 o
 -13   9   2      145.51      137.39     10.94 o
 -12   9   2     1490.78     1452.66     32.06 o
 -11   9   2      656.52      663.35     19.96 o
 -10   9   2      174.49      155.77      8.68 o
  -9   9   2      810.14      817.68     23.57 o
  -8   9   2       96.10       71.33      6.11 o
  -7   9   2      183.27      171.44     10.93 o
  -6   9   2      107.23       96.26      7.48 o
  -5   9   2       40.58       50.27      5.89 o
  -4   9   2        0.42        1.25      3.66 o
  -3   9   2      394.45      400.45     15.27 o
  -2   9   2      535.93      503.35     22.33 o
  -1   9   2        4.18       -2.99      2.99 o
   0   9   2      721.18      710.39     17.55 o
   1   9   2      697.67      673.94     17.27 o
   2   9   2        7.90        8.74      5.03 o
   3   9   2      667.95      630.95     24.92 o
   4   9   2     2111.82     2139.70     34.99 o
   5   9   2      171.31      179.97      9.69 o
   6   9   2      155.96      167.94      9.55 o
   7   9   2     1850.04     1835.36     29.43 o
   8   9   2      188.89      186.85      9.48 o
   9   9   2        0.55        0.13      3.74 o
  10   9   2      264.32      287.55     13.03 o
  11   9   2      151.83      147.29     10.04 o
  12   9   2       59.82       74.03      7.87 o
  13   9   2       82.40       86.78      9.73 o
  14   9   2      162.16      150.86     12.40 o
  15   9   2       59.14       49.39      9.99 o
  16   9   2       47.85       48.99     16.08 o
  17   9   2       41.67       50.93     10.31 o
  18   9   2       53.01       38.65     10.67 o
  19   9   2        0.38       -5.44      9.81 o
  20   9   2        2.39       -8.00      8.00 o
  21   9   2        2.72        1.61      8.68 o
 -22  10   2        2.10        0.02      7.53 o
 -21  10   2        9.08       -0.30      6.92 o
 -20  10   2        4.05        0.69      8.51 o
 -19  10   2       73.32       47.92      8.75 o
 -18  10   2        0.01       -4.76      5.43 o
 -17  10   2       40.20       21.81      7.15 o
 -16  10   2        4.25       -0.75      5.32 o
 -15  10   2      643.24      599.25     20.84 o
 -14  10   2       30.48       15.32      6.20 o
 -13  10   2        8.58        6.63      5.56 o
 -12  10   2      240.98      216.08     13.52 o
 -11  10   2      296.22      277.88     14.94 o
 -10  10   2       80.42       86.58      8.88 o
  -9  10   2       11.05       10.78      4.84 o
  -8  10   2       11.51        7.90      4.48 o
  -7  10   2      286.53      330.32     13.16 o
  -6  10   2       40.92       50.67      6.47 o
  -5  10   2      119.51      109.86      8.42 o
  -4  10   2      220.76      237.59     11.60 o
  -3  10   2      954.46      923.70     21.03 o
  -2  10   2        0.00       -3.79      4.11 o
  -1  10   2       42.84       53.01      6.39 o
   0  10   2        0.15        1.28      4.10 o
   1  10   2      132.93      140.27      9.24 o
   2  10   2        7.29        7.10      5.56 o
   3  10   2     1662.01     1621.82     29.44 o
   4  10   2       16.41       29.73      7.05 o
   5  10   2      130.33      139.89      9.17 o
   6  10   2      205.11      182.67     10.38 o
   7  10   2      811.66      754.57     27.19 o
   8  10   2       77.78       91.40      9.13 o
   9  10   2       27.64       34.80      5.47 o
  10  10   2       20.28       30.32      9.15 o
  11  10   2      248.34      261.50     17.80 o
  12  10   2       30.84       30.96      8.37 o
  13  10   2       15.65        6.70     10.86 o
  14  10   2       49.90       59.32     11.39 o
  15  10   2        3.55       -7.14      7.14 o
  16  10   2       57.05       48.16     14.37 o
  17  10   2       46.07       27.04     17.99 o
  18  10   2      188.72      225.78     18.39 o
  19  10   2        3.51       -5.18      7.89 o
  20  10   2        0.25        4.54      8.87 o
 -21  11   2        1.00        1.76      7.58 o
 -20  11   2       73.68       71.27     11.75 o
 -19  11   2        9.19       17.66      7.92 o
 -18  11   2        3.57        2.35      6.48 o
 -17  11   2       36.89       19.41      9.42 o
 -16  11   2        5.51        4.50      6.14 o
 -15  11   2        1.04       -4.72      5.33 o
 -14  11   2       69.42       62.11     12.36 o
 -13  11   2      277.18      293.91     16.42 o
 -12  11   2      383.76      356.18     16.29 o
 -11  11   2       40.64       33.34      7.16 o
 -10  11   2       15.34       13.01      7.78 o
  -9  11   2       10.09        7.12      5.12 o
  -8  11   2      101.73      105.61     10.39 o
  -7  11   2      175.91      178.58     11.09 o
  -6  11   2      252.99      213.05     11.81 o
  -5  11   2      138.38      145.18     11.08 o
  -4  11   2       19.07       15.67      5.03 o
  -3  11   2      141.96      143.46      9.74 o
  -2  11   2       24.00        8.06      4.88 o
  -1  11   2      469.20      429.57     15.73 o
   0  11   2        2.66       -4.75      5.10 o
   1  11   2       74.28      105.25      9.59 o
   2  11   2        9.15       11.35      5.77 o
   3  11   2       79.20      100.51      9.43 o
   4  11   2      868.25      855.76     23.80 o
   5  11   2      308.83      296.14     13.59 o
   6  11   2      598.34      662.69     22.67 o
   7  11   2        0.06        2.26      4.04 o
   8  11   2       31.36       42.61      7.04 o
   9  11   2        2.67       -2.97      5.09 o
  10  11   2        0.00       -2.10     11.08 o
  11  11   2      103.63      120.60     15.97 o
  12  11   2      298.67      331.69     19.45 o
  13  11   2        0.83        8.98      7.23 o
  14  11   2        4.61        7.19      8.05 o
  15  11   2       43.10       26.00     20.44 o
  16  11   2        0.19        1.37      7.81 o
  17  11   2      118.70      126.42     14.77 o
  18  11   2       35.25       43.72     11.25 o
  19  11   2       13.69        7.89     13.73 o
 -20  12   2        1.60        7.48      8.23 o
 -19  12   2       47.50       49.21      9.90 o
 -18  12   2       45.49       64.47     18.15 o
 -17  12   2        7.72        9.59      7.06 o
 -16  12   2      102.92      100.21     11.47 o
 -15  12   2        0.09       -5.67      5.78 o
 -14  12   2       48.43       28.18      7.89 o
 -13  12   2        0.93        2.24      5.65 o
 -12  12   2        7.93        3.74      5.60 o
 -11  12   2       21.98       19.80      6.87 o
 -10  12   2      101.97      103.78     10.44 o
  -9  12   2       14.30       12.98      5.93 o
  -8  12   2      264.65      225.33     15.35 o
  -7  12   2      421.12      367.76     16.25 o
  -6  12   2        0.07        0.23      5.30 o
  -5  12   2        8.48        6.92      6.37 o
  -4  12   2      252.87      246.61     13.09 o
  -3  12   2      116.28      110.77     17.06 o
  -2  12   2        4.02       -4.29      4.29 o
  -1  12   2      278.49      272.81     13.74 o
   0  12   2       13.53        4.94      5.65 o
   1  12   2      237.04      244.40     14.23 o
   2  12   2       12.13        3.53      5.16 o
   3  12   2        4.52        3.91      8.04 o
   4  12   2      529.78      523.60     18.75 o
   5  12   2       46.23       59.94      8.50 o
   6  12   2      248.16      266.46     17.89 o
   7  12   2       14.56       11.42      6.03 o
   8  12   2       11.29       10.73      5.99 o
   9  12   2        5.52        3.54      7.01 o
  10  12   2      167.85      188.50     16.20 o
  11  12   2        0.61        8.70      7.49 o
  12  12   2       63.82       87.54     12.17 o
  13  12   2        1.47       -1.39      6.97 o
  14  12   2      164.49      169.22     16.03 o
  15  12   2        0.45        2.82     17.91 o
  16  12   2        2.65       -7.81      7.81 o
  17  12   2      105.39       89.38     23.02 o
  18  12   2       63.16       44.84     12.25 o
 -18  13   2        0.01       -4.45      7.17 o
 -17  13   2        5.98       -0.61      7.05 o
 -16  13   2       11.27        9.37      7.57 o
 -15  13   2       10.61        4.34      7.03 o
 -14  13   2       63.10       70.28     10.01 o
 -13  13   2       32.82       31.51      8.01 o
 -12  13   2       53.42       58.59      9.08 o
 -11  13   2       17.33       22.11      7.11 o
 -10  13   2        0.11       -1.48      5.36 o
  -9  13   2      179.30      166.66     12.85 o
  -8  13   2       36.68       27.74      7.01 o
  -7  13   2      106.28       97.08     10.16 o
  -6  13   2        1.10        2.89      5.64 o
  -5  13   2       75.41       65.80      8.52 o
  -4  13   2      798.02      763.97     21.60 o
  -3  13   2      113.35      114.88     11.00 o
  -2  13   2      297.84      265.54     14.97 o
  -1  13   2        2.23       -5.63      5.63 o
   0  13   2      419.53      418.54     18.38 o
   1  13   2        9.83        3.24      5.80 o
   2  13   2      137.84      160.90     20.57 o
   3  13   2      310.92      370.07     25.46 o
   4  13   2       12.53        2.02      6.72 o
   5  13   2       17.64       10.54      7.19 o
   6  13   2        0.65        0.67      6.15 o
   7  13   2       24.28       26.19     15.14 o
   8  13   2      274.26      326.47     19.66 o
   9  13   2       10.82        0.63     16.88 o
  10  13   2       34.11       21.57     26.04 o
  11  13   2        9.95        1.38      7.51 o
  12  13   2       23.23       12.84     17.97 o
  13  13   2      240.29      275.10     20.18 o
  14  13   2       31.17       34.28     10.19 o
  15  13   2       56.25       31.20     11.23 o
  16  13   2        2.94        0.86      8.75 o
  17  13   2      156.70      162.51     23.94 o
 -17  14   2        0.29       -7.67      7.67 o
 -16  14   2       50.26       42.84      9.92 o
 -15  14   2        1.11        1.54      7.14 o
 -14  14   2        0.25        7.77      7.49 o
 -13  14   2       37.16       27.61      8.25 o
 -12  14   2        0.10       -5.92      5.92 o
 -11  14   2        3.07       -5.71      5.85 o
 -10  14   2       48.32       44.37     11.28 o
  -9  14   2       42.42       54.12      9.24 o
  -8  14   2       21.59       21.24      7.57 o
  -7  14   2       30.33       15.69      6.50 o
  -6  14   2       34.44       21.76      7.20 o
  -5  14   2       79.31       83.56      9.84 o
  -4  14   2        4.95        3.49      6.07 o
  -3  14   2       40.57       25.01      8.63 o
  -2  14   2        2.00        5.84      6.26 o
  -1  14   2        2.98        6.98      6.64 o
   0  14   2       36.51       44.56      9.19 o
   1  14   2       27.74       42.74      9.17 o
   2  14   2       21.92       21.92     12.53 o
   3  14   2       10.60       -1.15     17.92 o
   4  14   2       14.19       15.69      8.07 o
   5  14   2       61.75       64.60     10.59 o
   6  14   2       19.33        3.04     25.21 o
   7  14   2        0.18       -3.14      7.19 o
   8  14   2      116.81      101.78     13.99 o
   9  14   2        3.54        8.82      7.93 o
  10  14   2       11.94       21.76     17.09 o
  11  14   2        7.48        2.89     10.65 o
  12  14   2        3.81       10.03     21.13 o
  13  14   2       15.67        4.15     17.69 o
  14  14   2       31.03       24.94     25.80 o
  15  14   2        0.06       -9.17      9.17 o
 -15  15   2        1.96       -2.67      7.68 o
 -14  15   2        1.26        3.89      7.51 o
 -13  15   2       24.96       11.03      8.14 o
 -12  15   2        0.41       -6.23      7.39 o
 -11  15   2        1.79       -5.63      6.48 o
 -10  15   2      150.73      182.17     14.58 o
  -9  15   2       38.49       39.24      9.18 o
  -8  15   2        1.16        0.66      6.88 o
  -7  15   2       34.93       30.04     12.90 o
  -6  15   2        2.89       -4.89      6.09 o
  -5  15   2       72.72       68.01     10.88 o
  -4  15   2       71.32       65.73     22.61 o
  -3  15   2        2.08        0.74      7.17 o
  -2  15   2       26.53       21.88      8.41 o
  -1  15   2       61.71       72.21     14.67 o
   0  15   2       28.67       33.16     24.73 o
   1  15   2       78.77      100.13     25.31 o
   2  15   2      124.54      122.50     23.71 o
   3  15   2       23.63       10.33      8.11 o
   4  15   2       16.97        3.46     11.36 o
   5  15   2       21.41       35.59     10.24 o
   6  15   2       53.69       69.31     11.75 o
   7  15   2       46.74       57.78     10.71 o
   8  15   2       59.30       43.90     21.98 o
   9  15   2       75.30       75.27     30.89 o
  10  15   2        4.23       -4.66     10.22 o
  11  15   2        0.40       -2.61      9.73 o
  12  15   2       66.68       63.44     14.49 o
  13  15   2       48.57       56.25     14.45 o
  14  15   2        0.03      -10.08     27.86 o
 -13  16   2       65.13      129.76     36.01 o
 -12  16   2        8.19        5.75      8.53 o
 -11  16   2       23.85       20.69      8.67 o
 -10  16   2       13.87       13.77     10.57 o
  -9  16   2        5.91        1.06     10.49 o
  -8  16   2      152.86      164.77     15.69 o
  -7  16   2      224.66      308.05     20.49 o
  -6  16   2       72.59       79.26     13.55 o
  -5  16   2       25.91       27.71      9.78 o
  -4  16   2        0.89       -3.55      9.57 o
  -3  16   2       26.89       35.83     12.99 o
  -2  16   2      244.12      275.65     43.13 o
  -1  16   2        6.18       -3.62      7.83 o
   0  16   2      274.06      319.39     21.33 o
   1  16   2        8.93       -1.74      7.41 o
   2  16   2       54.76       56.27     11.87 o
   3  16   2        0.79       -4.05      7.97 o
   4  16   2       22.64        5.90      8.63 o
   5  16   2        1.95      -17.37     17.68 o
   6  16   2        1.96       -4.34     12.29 o
   7  16   2      125.34      128.93     15.24 o
   8  16   2        0.68        3.72     18.71 o
   9  16   2       54.75       83.64     37.01 o
  10  16   2        0.26       -3.27     22.59 o
  11  16   2       29.07        4.33     22.19 o
  -9  17   2       47.21       31.55      9.89 o
  -8  17   2        0.11        7.51     14.15 o
  -7  17   2      281.49      388.93     26.05 o
  -6  17   2       41.79       54.71     12.45 o
  -5  17   2        1.78        6.15     13.35 o
  -4  17   2       50.46       36.47     16.43 o
  -3  17   2        0.74        1.58      8.78 o
  -2  17   2        1.97       -7.60      8.29 o
  -1  17   2      138.28      166.35     17.81 o
   0  17   2      304.39      400.06     28.92 o
   1  17   2       63.97       97.08     14.79 o
   2  17   2       20.58       11.69     25.60 o
   3  17   2       12.06       -4.76     23.65 o
   4  17   2        9.16        6.02     14.01 o
   5  17   2       89.61       76.66     22.65 o
   6  17   2      121.13      148.77     16.24 o
   7  17   2       20.74       24.56     10.68 o
   8  17   2       10.20        8.44     17.09 o
  -4  18   2       12.39        9.56      9.58 o
  -3  18   2       35.89       41.50     11.82 o
  -2  18   2        2.15       -9.61     11.84 o
  -1  18   2       37.61       30.45     14.71 o
   0  18   2      210.99      275.17     22.58 o
   1  18   2        3.65        0.33      9.03 o
   2  18   2        0.15        0.37     10.92 o
   3  18   2      234.94      279.66     22.27 o
 -26   1   3        1.65       -5.49      8.30 o
 -25   1   3      198.48      164.22     19.10 o
 -24   1   3        9.32       15.46      7.55 o
 -23   1   3       18.68       12.89      7.09 o
 -22   1   3       10.62        5.90      5.63 o
 -21   1   3       34.07       27.03      6.26 o
 -20   1   3        0.05        2.98      4.61 o
 -19   1   3       58.24       53.02      9.49 o
 -18   1   3       13.92       12.13      4.47 o
 -17   1   3       87.06       80.00      8.49 o
 -16   1   3      480.31      516.37     14.35 o
 -15   1   3      135.68      142.64      9.16 o
 -14   1   3       64.88       76.96      6.02 o
 -13   1   3       44.80       48.56      5.43 o
 -12   1   3      341.92      376.23     14.46 o
 -11   1   3      807.68      813.52     22.92 o
 -10   1   3     1140.32     1217.03     26.90 o
  -9   1   3       43.43       45.49      4.18 o
  -8   1   3        8.29        4.79      2.09 o
  -7   1   3      748.59      811.05     17.51 o
  -6   1   3      635.87      642.93     18.53 o
  -5   1   3      495.51      424.63     12.20 o
  -4   1   3      121.89       49.82     36.91 o
  -2   1   3      413.83      386.19     10.48 o
  -1   1   3       94.39       84.57      4.54 o
   0   1   3     9421.80     9334.94    110.53 o
   1   1   3      227.40      239.62      6.06 o
   2   1   3        2.98        3.36      1.82 o
   3   1   3      195.65      191.04      6.11 o
   4   1   3     9522.40    10105.78    172.84 o
   5   1   3       63.72       65.78      6.24 o
   6   1   3      482.96      448.73     33.06 o
   7   1   3      175.38      185.13     10.57 o
   8   1   3      626.31      652.97     13.81 o
   9   1   3        5.97       12.38      3.52 o
  10   1   3     1659.63     1598.15     63.39 o
  11   1   3      185.66      224.09     11.90 o
  12   1   3      191.17      228.46      8.15 o
  13   1   3      146.73      170.43     11.62 o
  14   1   3      223.94      254.97     10.03 o
  15   1   3      358.51      387.58     12.48 o
  16   1   3       14.30       15.34      6.12 o
  17   1   3        0.11       -1.59      4.64 o
  18   1   3        1.20       -3.16      5.55 o
  19   1   3      146.01      153.25     17.74 o
  20   1   3      153.84      150.65     14.52 o
  21   1   3       77.03       71.80      8.20 o
  22   1   3       26.72        8.81      7.75 o
  23   1   3        5.48       -1.48      5.86 o
  24   1   3      105.50       99.74      9.38 o
 -26   2   3       66.27       74.90     19.95 o
 -25   2   3       16.73       10.82      7.90 o
 -24   2   3      282.55      280.97     17.63 o
 -23   2   3       90.02      108.02     11.66 o
 -22   2   3       34.63       35.99      7.98 o
 -21   2   3        2.55        2.80      4.95 o
 -20   2   3        1.76        2.77      4.73 o
 -19   2   3        0.26       -2.18      3.87 o
 -18   2   3        5.16        2.71      3.93 o
 -17   2   3       91.56      103.23      7.91 o
 -16   2   3        4.20        4.70      3.65 o
 -15   2   3      923.52      982.38     19.90 o
 -14   2   3       27.83       43.60      4.90 o
 -13   2   3        5.38        5.74      2.75 o
 -12   2   3        9.72        7.17      2.42 o
 -11   2   3      320.32      337.87     13.57 o
 -10   2   3      137.36      143.99      8.25 o
  -9   2   3       27.23       35.10      4.02 o
  -8   2   3      242.15      262.10      8.08 o
  -7   2   3     2021.12     1913.99     26.75 o
  -6   2   3      801.05      806.60     13.41 o
  -5   2   3        2.98        6.59      2.49 o
  -4   2   3      591.71      559.53     14.72 o
  -3   2   3     3097.68     2941.31     88.39 o
   0   2   3        2.10        1.14      1.60 o
   1   2   3      273.03      317.67      9.17 o
   2   2   3      463.26      497.79     10.61 o
   3   2   3     1317.38     1491.32     25.70 o
   4   2   3      479.37      465.52     10.19 o
   5   2   3      603.91      643.20     14.65 o
   6   2   3      474.85      467.92     13.25 o
   7   2   3       42.72       41.15      3.39 o
   8   2   3      703.42      712.45     17.74 o
   9   2   3      222.83      213.15      7.74 o
  10   2   3        6.90       -0.14      4.84 o
  11   2   3      592.92      569.53     16.36 o
  12   2   3      835.61      883.91     21.93 o
  13   2   3     2058.48     2129.73     42.78 o
  14   2   3      907.71      894.16     23.14 o
  15   2   3       34.79       27.22      6.79 o
  16   2   3      617.98      642.21     47.11 o
  17   2   3      228.28      252.57     11.75 o
  18   2   3        3.38       -4.58      4.58 o
  19   2   3       23.19        9.65      5.37 o
  20   2   3        7.84        8.81     10.20 o
  21   2   3       27.44       23.75      6.87 o
  22   2   3       11.95        3.25     13.04 o
  23   2   3       49.18       55.49     12.69 o
  24   2   3       36.22       23.96     15.83 o
 -25   3   3      235.59      217.61     22.84 o
 -24   3   3        8.48        4.34      8.57 o
 -23   3   3        5.56        3.35      6.21 o
 -22   3   3       54.10       60.73      9.16 o
 -21   3   3      117.28      112.05     19.69 o
 -20   3   3       28.55       17.62      5.86 o
 -19   3   3       82.76       84.79     10.91 o
 -18   3   3        2.35        7.95      4.31 o
 -17   3   3       28.53       25.00      4.72 o
 -16   3   3      200.24      193.37      9.36 o
 -15   3   3      454.51      525.86     13.13 o
 -14   3   3      190.51      209.45     10.08 o
 -13   3   3       41.14       37.70      4.81 o
 -12   3   3        4.85       -0.05      2.54 o
 -11   3   3       84.19       87.86      8.15 o
 -10   3   3      646.61      194.28     24.20 o
  -9   3   3        7.18        9.03      2.30 o
  -8   3   3     1049.69      968.89     16.53 o
  -7   3   3     3866.84     3884.33     48.73 o
  -6   3   3      460.45      464.95     11.17 o
  -5   3   3     1963.29     1946.31     26.01 o
  -4   3   3      241.46      266.97      7.88 o
  -3   3   3      469.75      389.73     10.51 o
  -2   3   3     1467.85     1340.22     21.31 o
   0   3   3      286.40      251.48     15.11 o
   1   3   3      677.76      688.02     28.50 o
   2   3   3       46.02       53.49      4.84 o
   3   3   3     1631.06     1681.50     31.15 o
   4   3   3     1073.65     1116.93     28.66 o
   5   3   3      432.29      559.47     16.59 o
   6   3   3        1.27        0.61      3.94 o
   7   3   3      478.49      508.56     17.14 o
   8   3   3      247.43      245.27     13.69 o
   9   3   3      152.69      149.96      7.08 o
  10   3   3       28.37       47.27      5.48 o
  11   3   3      175.06      187.02      9.79 o
  12   3   3      272.77      247.37     14.04 o
  13   3   3     2631.54     2563.10     46.55 o
  14   3   3      143.85      154.14     10.58 o
  15   3   3       46.79       40.34      7.06 o
  16   3   3        3.66       -2.35      6.74 o
  17   3   3        3.74       -5.23      5.43 o
  18   3   3      109.04      118.13     15.02 o
  19   3   3       88.55       81.69      8.33 o
  20   3   3       11.75       14.51      5.78 o
  21   3   3       13.46        9.11      5.60 o
  22   3   3        5.01       -5.47      5.47 o
  23   3   3        0.09      -12.02     12.02 o
  24   3   3        1.82       16.12     11.20 o
 -25   4   3        1.81       -7.12      7.30 o
 -24   4   3        0.83        7.21      7.00 o
 -23   4   3      197.45      193.58     27.78 o
 -22   4   3       22.53       36.71     10.04 o
 -21   4   3        3.19       -5.26      6.17 o
 -20   4   3        0.00       -1.51      6.10 o
 -19   4   3       18.32       23.06      6.74 o
 -18   4   3      196.55      205.63     12.78 o
 -17   4   3      151.40      124.58      9.96 o
 -16   4   3       62.18       65.57      7.54 o
 -15   4   3        3.86        7.63      4.38 o
 -14   4   3     1194.88     1244.22     32.00 o
 -13   4   3       90.70       84.24      6.44 o
 -12   4   3       45.34       40.98      4.81 o
 -11   4   3      267.22      266.17     16.36 o
 -10   4   3      442.15      450.56     14.87 o
  -9   4   3      804.91      825.50     15.42 o
  -8   4   3      244.68      211.64      8.18 o
  -7   4   3      293.85      270.58      7.31 o
  -6   4   3       15.43       11.24      3.59 o
  -5   4   3     2115.91     2119.93     31.97 o
  -4   4   3      217.07      246.43      7.33 o
  -3   4   3      222.76      190.55      9.19 o
  -2   4   3       31.93       22.75      4.91 o
  -1   4   3      233.47      257.73      8.26 o
   0   4   3       51.11       68.07      6.08 o
   1   4   3      148.75      175.64      7.44 o
   2   4   3      864.84      983.85     21.16 o
   3   4   3      764.38      919.71     20.09 o
   4   4   3      333.83      357.92     22.66 o
   5   4   3      133.91      151.92     10.11 o
   6   4   3     2659.99     3013.61     53.71 o
   7   4   3       10.55        7.43      3.52 o
   8   4   3       31.41       38.67      4.22 o
   9   4   3      735.18      738.85     16.64 o
  10   4   3      244.06      237.76     16.18 o
  11   4   3        1.37        8.86      8.33 o
  12   4   3      242.21      259.33     12.09 o
  13   4   3       69.58       73.45      7.93 o
  14   4   3      217.97      180.20     11.64 o
  15   4   3      747.48      710.55     28.04 o
  16   4   3       59.84       54.02      7.84 o
  17   4   3       80.75       68.41      8.79 o
  18   4   3       82.65       89.41      9.98 o
  19   4   3       14.72        4.20      6.59 o
  20   4   3        0.02      -10.43     17.16 o
  21   4   3      126.19      132.94     14.36 o
  22   4   3       25.53       24.19      6.83 o
  23   4   3        4.56        2.62      6.38 o
 -25   5   3      114.95      100.12     13.81 o
 -24   5   3        0.02        0.95      6.83 o
 -23   5   3        0.29        7.26      6.57 o
 -22   5   3        8.31       13.21      6.99 o
 -21   5   3        4.53       -2.33      5.42 o
 -20   5   3        0.57       -4.60      5.16 o
 -19   5   3       44.29       30.66      8.95 o
 -18   5   3       18.52       32.90      8.15 o
 -17   5   3      206.67      197.06     12.21 o
 -16   5   3      348.42      364.92     20.89 o
 -15   5   3       65.16       57.92      6.91 o
 -14   5   3       85.08       84.89      7.70 o
 -13   5   3       99.99       86.53      9.74 o
 -12   5   3       40.91       31.35      6.20 o
 -11   5   3       39.42        7.96      7.11 o
 -10   5   3       16.53        8.81      5.41 o
  -9   5   3        3.14        1.66      2.30 o
  -8   5   3      155.84      170.78     10.45 o
  -7   5   3      379.14      361.39     11.67 o
  -6   5   3       22.93       13.12      3.88 o
  -5   5   3      341.46      324.45      8.75 o
  -4   5   3      153.45      139.09      5.98 o
  -3   5   3       41.88       32.09      3.22 o
  -2   5   3       30.95       32.41      4.76 o
  -1   5   3       87.56       85.35      9.50 o
   0   5   3      219.13      191.77      7.85 o
   1   5   3        0.04        4.20      3.02 o
   2   5   3       51.40       41.15      5.00 o
   3   5   3      440.42      470.23     13.45 o
   4   5   3     1075.96     1163.35     31.12 o
   5   5   3        5.34        7.60      6.10 o
   6   5   3        0.11       -2.10      2.95 o
   7   5   3       21.48       29.44      4.70 o
   8   5   3       36.13       25.22      4.14 o
   9   5   3        6.55        3.55      3.40 o
  10   5   3       45.52       52.36      5.70 o
  11   5   3       22.11       18.99      4.74 o
  12   5   3       82.85       79.16      8.01 o
  13   5   3      308.79      266.09     12.78 o
  14   5   3        1.90       -4.74      6.31 o
  15   5   3       54.73       54.18     10.29 o
  16   5   3       47.24       30.68      7.23 o
  17   5   3       39.45       31.16      7.11 o
  18   5   3       28.11       20.45     10.19 o
  19   5   3        1.66       -7.93      9.20 o
  20   5   3       23.35       31.18     14.59 o
  21   5   3      186.05      222.19     53.33 o
  22   5   3        8.00       -0.69      9.20 o
  23   5   3        1.10      -12.56     13.06 o
 -24   6   3        0.73       -3.10      6.88 o
 -23   6   3       17.51       19.59      7.57 o
 -22   6   3        0.04       -1.88      5.96 o
 -21   6   3        8.67        4.59      6.07 o
 -20   6   3        3.31        8.96      6.25 o
 -19   6   3        7.02        5.26      5.62 o
 -18   6   3       59.30       63.72      9.87 o
 -17   6   3       10.36        7.17      5.12 o
 -16   6   3       12.10       13.56      4.60 o
 -15   6   3        0.65        0.69      3.72 o
 -14   6   3       16.16        8.54      3.93 o
 -13   6   3       86.75       89.08      8.98 o
 -12   6   3       61.55       61.05      6.00 o
 -11   6   3       61.25       60.69      5.50 o
 -10   6   3      441.00      424.30     15.08 o
  -9   6   3      223.84      225.08     11.90 o
  -8   6   3        5.13        2.71      2.16 o
  -7   6   3       20.84       20.24      3.02 o
  -6   6   3      723.39      714.19     14.79 o
  -5   6   3      784.18      747.00     15.91 o
  -4   6   3     1321.63     1325.32     23.11 o
  -3   6   3        0.01       -2.04      2.73 o
  -2   6   3      123.17      154.52      8.78 o
  -1   6   3      246.99      227.10      6.55 o
   0   6   3       23.71       20.41      3.16 o
   1   6   3      345.16      335.61      8.58 o
   2   6   3      237.96      239.24      9.98 o
   3   6   3      449.58      443.19     10.62 o
   4   6   3        4.51       -0.64      2.25 o
   5   6   3       62.55       66.29      4.24 o
   6   6   3       86.29       81.96      5.86 o
   7   6   3        0.00        5.96      4.16 o
   8   6   3      233.89      232.14     15.34 o
   9   6   3        1.65        1.75      6.34 o
  10   6   3      195.19      206.52      9.86 o
  11   6   3        3.74        9.39      4.13 o
  12   6   3       19.18       23.83      5.07 o
  13   6   3       41.39       42.26     12.58 o
  14   6   3      509.44      458.94     17.17 o
  15   6   3       36.56       36.24      7.28 o
  16   6   3        3.11       -6.47      7.93 o
  17   6   3       87.09      115.63     14.32 o
  18   6   3       18.45       19.50     17.25 o
  19   6   3        1.75       -3.67      8.86 o
  20   6   3       57.42       65.31      9.65 o
  21   6   3        0.59       -7.94      7.94 o
  22   6   3      226.72      274.45     16.60 o
  23   6   3        4.95      -26.35     26.35 o
 -24   7   3       28.19       28.26      9.51 o
 -23   7   3        3.82        2.11      7.01 o
 -22   7   3        1.07       -0.29      6.30 o
 -21   7   3      142.18      159.94     13.45 o
 -20   7   3       34.82       38.62      7.92 o
 -19   7   3       51.18       41.54      7.77 o
 -18   7   3       32.81       41.76      7.69 o
 -17   7   3      175.27      146.83     15.83 o
 -16   7   3      240.41      236.21     14.12 o
 -15   7   3      198.57      191.88     11.47 o
 -14   7   3       92.50       85.26      8.01 o
 -13   7   3      163.08      179.30      9.49 o
 -12   7   3       51.50       48.35      5.48 o
 -11   7   3       11.28        3.42      3.08 o
 -10   7   3      436.29      431.00     11.27 o
  -9   7   3      279.06      305.31     10.59 o
  -8   7   3        2.89        2.72      2.43 o
  -7   7   3      731.72      771.38     18.14 o
  -6   7   3       56.95       63.53      5.07 o
  -5   7   3      273.83      281.79      8.83 o
  -4   7   3       71.31       75.98      5.17 o
  -3   7   3      149.78      143.16      7.50 o
  -2   7   3     1214.12     1185.41     24.29 o
  -1   7   3      330.47      315.48      8.93 o
   0   7   3       23.78       25.51      3.78 o
   1   7   3      421.25      375.66     16.49 o
   2   7   3       56.92       44.32      4.16 o
   3   7   3      130.40      140.82     11.74 o
   4   7   3        7.38        9.92      3.02 o
   5   7   3      833.83      779.37     19.80 o
   6   7   3      276.15      243.75     10.90 o
   7   7   3      135.48      121.58      7.71 o
   8   7   3      309.74      303.05     11.57 o
   9   7   3        1.02       -1.30      3.57 o
  10   7   3       17.25       11.98      4.35 o
  11   7   3      238.59      207.95     10.53 o
  12   7   3       81.68       71.21      7.32 o
  13   7   3        3.52       -4.47      6.77 o
  14   7   3        8.77        7.28      5.64 o
  15   7   3       19.36       30.62     11.53 o
  16   7   3       57.06       44.40      8.06 o
  17   7   3       19.28       20.10      7.21 o
  18   7   3       14.86       12.34      7.05 o
  19   7   3       62.58       71.22     19.06 o
  20   7   3       84.75       61.69     13.57 o
  21   7   3      229.87      280.79     33.90 o
 -23   8   3        2.25       -2.27      9.03 o
 -22   8   3       46.98       40.50      8.50 o
 -21   8   3        1.86        1.68      8.44 o
 -20   8   3       31.00       41.53      7.91 o
 -19   8   3      101.39      121.49     11.46 o
 -18   8   3      952.73     1082.64     32.04 o
 -17   8   3       35.00       29.76      6.87 o
 -16   8   3      173.61      161.85     12.02 o
 -15   8   3       35.54       25.27      6.37 o
 -14   8   3      386.18      347.46     16.06 o
 -13   8   3      507.50      526.70     13.65 o
 -12   8   3       35.99       27.40      4.46 o
 -11   8   3      202.09      215.04      9.49 o
 -10   8   3       43.72       60.91      5.74 o
  -9   8   3       38.08       43.60      5.00 o
  -8   8   3       12.74        9.81      3.51 o
  -7   8   3      267.63      252.03     13.95 o
  -6   8   3        0.00       -2.58      2.64 o
  -5   8   3       20.94       13.33      3.40 o
  -4   8   3        0.29        1.02      2.80 o
  -3   8   3      333.33      323.52     10.67 o
  -2   8   3       16.92       13.87      3.56 o
  -1   8   3        0.85       -1.99      2.92 o
   0   8   3      160.12      173.72      7.17 o
   1   8   3      105.45       98.46      9.32 o
   2   8   3      976.83      924.05     18.34 o
   3   8   3       83.77      107.57     12.68 o
   4   8   3      152.52      154.01      9.15 o
   5   8   3     2441.71     2367.94     42.37 o
   6   8   3     2764.13     2670.45     46.98 o
   7   8   3      286.41      312.37     12.21 o
   8   8   3      240.20      248.97     11.23 o
   9   8   3        5.65        4.47      4.05 o
  10   8   3        6.12        9.52      4.40 o
  11   8   3      180.73      207.25     11.15 o
  12   8   3       21.45       11.06      4.99 o
  13   8   3       13.17       -4.43      6.51 o
  14   8   3        0.00       -0.26      9.05 o
  15   8   3       14.95        4.57      7.59 o
  16   8   3        8.92        5.86      6.32 o
  17   8   3       18.63       22.73      7.79 o
  18   8   3       11.73       -2.32      6.60 o
  19   8   3        0.06       -6.89      6.89 o
  20   8   3       59.59       50.54      9.75 o
  21   8   3       31.35       33.23      8.66 o
 -22   9   3       50.48       46.57      9.27 o
 -21   9   3        2.97       -1.90      6.00 o
 -20   9   3       16.92        2.31      6.20 o
 -19   9   3        6.68        7.72      6.26 o
 -18   9   3       52.80       38.39      8.97 o
 -17   9   3      567.24      571.88     20.65 o
 -16   9   3       22.18       11.78      5.86 o
 -15   9   3      133.22      112.79     10.32 o
 -14   9   3     1130.84     1184.19     32.30 o
 -13   9   3      168.53      175.35     12.07 o
 -12   9   3       46.14       51.96      6.02 o
 -11   9   3       47.03       55.79      5.96 o
 -10   9   3       45.61       49.21      5.42 o
  -9   9   3      135.21      138.14      8.17 o
  -8   9   3       38.17       35.36      6.38 o
  -7   9   3      340.08      331.34     10.99 o
  -6   9   3       22.80       14.36      3.78 o
  -5   9   3       25.67       19.98      5.49 o
  -4   9   3       10.32       13.58      3.95 o
  -3   9   3      375.16      319.23     17.82 o
  -2   9   3      157.81      153.05      8.60 o
  -1   9   3      891.80      868.16     21.63 o
   0   9   3      266.62      227.41     12.83 o
   1   9   3     1788.94     1673.66     32.89 o
   2   9   3      841.88      839.86     20.60 o
   3   9   3     1412.22     1373.04     28.77 o
   4   9   3      486.77      460.58     22.58 o
   5   9   3      783.73      784.12     33.04 o
   6   9   3      453.89      466.88     15.63 o
   7   9   3      772.41      686.72     17.70 o
   8   9   3       15.00       19.97      4.96 o
   9   9   3      532.66      501.88     15.73 o
  10   9   3      118.31      125.96      9.10 o
  11   9   3      113.85      102.56      8.43 o
  12   9   3      162.36      115.20      9.22 o
  13   9   3       97.36      106.55      9.73 o
  14   9   3        9.55        5.46      6.04 o
  15   9   3       10.75        9.42      6.37 o
  16   9   3        2.77        0.74     11.67 o
  17   9   3        3.08       -7.05      9.32 o
  18   9   3       86.93       75.25     14.44 o
  19   9   3        7.82       -4.01      7.25 o
  20   9   3        1.96       -8.41      8.41 o
  21   9   3       44.56       34.42     28.30 o
 -22  10   3        0.13       -5.44      8.24 o
 -21  10   3        0.63        7.62      6.98 o
 -20  10   3        4.84       12.29      7.09 o
 -19  10   3      177.99      185.66     14.53 o
 -18  10   3       79.62       72.30      9.74 o
 -17  10   3       22.59        9.47      6.63 o
 -16  10   3        0.46        0.91      5.51 o
 -15  10   3        1.31       -1.73      4.86 o
 -14  10   3       87.19       89.70      9.52 o
 -13  10   3      597.97      558.21     19.25 o
 -12  10   3       23.91        6.34      4.98 o
 -11  10   3       56.57       59.84      6.89 o
 -10  10   3      670.57      650.99     16.31 o
  -9  10   3      184.76      190.96      9.74 o
  -8  10   3       27.52       29.44      5.32 o
  -7  10   3       39.82       24.03      4.98 o
  -6  10   3      179.24      189.01     10.29 o
  -5  10   3      175.18      176.91      9.90 o
  -4  10   3        4.20        6.98      3.96 o
  -3  10   3      269.22      219.78     12.38 o
  -2  10   3      558.79      539.14     17.56 o
  -1  10   3      827.70      790.40     22.12 o
   0  10   3      104.78       90.59      8.51 o
   1  10   3      686.27      688.71     25.05 o
   2  10   3      564.25      544.22     20.19 o
   3  10   3        7.51        4.98      5.09 o
   4  10   3       17.05       17.70      5.17 o
   5  10   3       85.56       87.99     12.30 o
   6  10   3       33.27       28.55      5.97 o
   7  10   3       23.17       22.62      5.30 o
   8  10   3      188.73      177.56     10.66 o
   9  10   3        8.18        4.69      4.79 o
  10  10   3        6.54        0.93      4.55 o
  11  10   3       39.11       29.24      9.96 o
  12  10   3       41.58       37.62      7.62 o
  13  10   3        2.07        9.28      5.92 o
  14  10   3       48.70       50.97     14.98 o
  15  10   3       83.11      104.63     26.60 o
  16  10   3       86.64       94.09     11.45 o
  17  10   3       33.62       19.58      8.54 o
  18  10   3      281.43      382.71     21.18 o
  19  10   3        6.57       -8.39      8.89 o
  20  10   3       26.74        8.91     28.70 o
 -20  11   3        7.51       12.26      7.44 o
 -19  11   3        0.12       -2.58      6.60 o
 -18  11   3      116.92       94.03     10.80 o
 -17  11   3        8.21       17.97      6.90 o
 -16  11   3       15.23       16.42      8.14 o
 -15  11   3       22.77        9.73      6.13 o
 -14  11   3      143.73      131.21     11.42 o
 -13  11   3        2.66        0.27      4.93 o
 -12  11   3        5.28        0.74      4.93 o
 -11  11   3      234.44      267.14     14.99 o
 -10  11   3       82.02       87.25     10.08 o
  -9  11   3      327.41      324.83     17.10 o
  -8  11   3       72.32       51.51      6.96 o
  -7  11   3        5.17        7.80      4.48 o
  -6  11   3        4.37        4.90      4.33 o
  -5  11   3      149.68      133.39     10.66 o
  -4  11   3      758.78      658.99     20.37 o
  -3  11   3      244.28      242.06     14.13 o
  -2  11   3      184.33      176.33     11.84 o
  -1  11   3     1058.09      954.29     24.78 o
   0  11   3      276.07      245.63     15.21 o
   1  11   3        0.01        1.96      5.59 o
   2  11   3      949.10      932.64     43.44 o
   3  11   3       45.94       52.11      8.56 o
   4  11   3      429.55      430.06     28.85 o
   5  11   3        1.66       -3.69      5.74 o
   6  11   3        5.97        6.64     12.25 o
   7  11   3       11.89       21.20      7.31 o
   8  11   3      337.16      342.64     15.95 o
   9  11   3       59.00       69.76      8.98 o
  10  11   3      121.78      119.57      9.53 o
  11  11   3        3.21        4.15      5.83 o
  12  11   3        2.68       -5.66      5.66 o
  13  11   3       12.34       12.87      6.91 o
  14  11   3       20.69       -2.49      9.56 o
  15  11   3      173.13      236.38     16.19 o
  16  11   3       47.72       35.99      8.94 o
  17  11   3        5.05       -7.77     11.41 o
  18  11   3      130.57      142.19     20.90 o
  19  11   3       41.39       34.88     18.97 o
 -19  12   3       42.07       25.78      8.22 o
 -18  12   3        6.53       11.19      7.42 o
 -17  12   3       68.23       51.37      9.19 o
 -16  12   3       47.58       43.59      8.82 o
 -15  12   3        0.04        2.27      5.75 o
 -14  12   3      213.75      212.33     14.35 o
 -13  12   3      253.58      238.94     15.15 o
 -12  12   3       22.12       14.33      6.24 o
 -11  12   3      109.64      119.39     14.88 o
 -10  12   3        5.74        9.21      5.15 o
  -9  12   3       29.56       29.51      6.60 o
  -8  12   3       86.52       90.78     12.00 o
  -7  12   3      220.59      190.54     11.47 o
  -6  12   3        5.79       18.03      8.36 o
  -5  12   3       12.15       10.66      6.66 o
  -4  12   3      292.69      309.39     15.62 o
  -3  12   3      298.04      248.21     14.59 o
  -2  12   3       14.44       15.10      6.79 o
  -1  12   3      128.02      118.94     12.18 o
   0  12   3       11.82       20.93      8.24 o
   1  12   3      274.45      295.67     17.10 o
   2  12   3       42.85       29.66      7.77 o
   3  12   3      362.10      395.77     19.57 o
   4  12   3        0.12       -3.46      8.07 o
   5  12   3      200.35      231.22     18.23 o
   6  12   3      127.72      139.10     12.81 o
   7  12   3      197.61      258.69     15.90 o
   8  12   3        0.21        2.60     10.77 o
   9  12   3        2.26       -6.14      6.14 o
  10  12   3      137.72      167.86     16.00 o
  11  12   3       90.45      117.97     17.14 o
  12  12   3        0.24       -4.76     10.14 o
  13  12   3      106.05      110.32     19.86 o
  14  12   3       82.10       96.50     11.46 o
  15  12   3       57.15       28.64     13.15 o
  16  12   3       40.27       24.10     17.32 o
  17  12   3       66.35       46.21      9.42 o
  18  12   3       12.49       -7.83     17.22 o
 -18  13   3       31.92       32.43      9.77 o
 -17  13   3       14.98       12.55      7.24 o
 -16  13   3       11.02       -3.34      6.32 o
 -15  13   3        3.00        6.24      6.50 o
 -14  13   3       83.37       94.76     10.85 o
 -13  13   3       84.57       87.40     13.11 o
 -12  13   3        3.97        8.13      6.09 o
 -11  13   3       18.45       13.98      6.63 o
 -10  13   3        1.43       -2.29      5.43 o
  -9  13   3        0.28       -1.49      5.03 o
  -8  13   3      103.24       84.39      9.42 o
  -7  13   3      155.16      144.91     11.54 o
  -6  13   3        2.05       -1.50      5.29 o
  -5  13   3      149.76      143.68     12.09 o
  -4  13   3       17.84        8.98      6.45 o
  -3  13   3        0.29       -4.70      5.91 o
  -2  13   3       29.57        7.91      6.38 o
  -1  13   3       28.12       44.92      8.89 o
   0  13   3       29.27       24.33      7.89 o
   1  13   3       18.94       21.45      7.34 o
   2  13   3       31.75       17.23     11.65 o
   3  13   3       24.64       15.88     10.37 o
   4  13   3       14.33       15.48      7.58 o
   5  13   3      111.72      135.68     13.36 o
   6  13   3       41.39       47.08      9.93 o
   7  13   3       80.99       70.26     31.95 o
   8  13   3      105.68      121.63     20.95 o
   9  13   3        2.56       -6.68     35.61 o
  10  13   3       89.59      130.59     44.66 o
  11  13   3       13.99        2.97     21.52 o
  12  13   3        1.19        5.59     13.55 o
  13  13   3        0.62       -1.11      7.71 o
  14  13   3      145.98      132.62     14.80 o
  15  13   3       13.41       -7.09     30.49 o
  16  13   3      101.31       94.28     25.29 o
 -16  14   3        0.04        3.07      7.79 o
 -15  14   3        1.57       -5.67      6.59 o
 -14  14   3       49.96       52.94      9.76 o
 -13  14   3       13.65       15.99      9.39 o
 -12  14   3       42.39       39.25      8.44 o
 -11  14   3      153.84      156.25     22.73 o
 -10  14   3       41.60       32.29      7.89 o
  -9  14   3      338.67      400.57     22.02 o
  -8  14   3       21.17       18.44      6.87 o
  -7  14   3       59.81       78.22      9.63 o
  -6  14   3        8.11       12.85      7.26 o
  -5  14   3       23.79       16.40      7.88 o
  -4  14   3      149.58      123.84     13.42 o
  -3  14   3       24.87       15.76      7.68 o
  -2  14   3       48.28       56.19      9.92 o
  -1  14   3       20.40       11.04      7.77 o
   0  14   3      124.73      127.72     13.39 o
   1  14   3        5.69        9.80      7.18 o
   2  14   3        1.78        4.09      6.87 o
   3  14   3        0.15        0.13     11.30 o
   4  14   3      162.37      190.76     18.46 o
   5  14   3       40.03       23.56      9.35 o
   6  14   3       14.67        7.14     11.59 o
   7  14   3      487.95      599.87     29.39 o
   8  14   3      583.13      543.06     27.01 o
   9  14   3      180.52      227.65     19.39 o
  10  14   3      443.48      471.80     35.56 o
  11  14   3      312.37      380.26     57.61 o
  12  14   3       23.76       10.62     22.29 o
  13  14   3       82.56       78.70     25.81 o
  14  14   3        0.02       -6.26     21.48 o
 -14  15   3        1.64       -0.56      7.12 o
 -13  15   3       39.69       54.54     11.41 o
 -12  15   3       14.02       23.42      8.58 o
 -11  15   3       15.36       16.63      7.94 o
 -10  15   3        0.59       14.54      7.11 o
  -9  15   3       30.56       32.38      8.63 o
  -8  15   3       23.75       15.54      7.17 o
  -7  15   3       51.68       50.27      9.03 o
  -6  15   3       33.25       26.01      8.54 o
  -5  15   3       14.45       22.06      9.40 o
  -4  15   3      123.23      135.10     21.92 o
  -3  15   3       16.55       14.20      8.04 o
  -2  15   3       45.11       66.58     17.40 o
  -1  15   3        0.00       -1.01      7.55 o
   0  15   3        7.29        4.22      8.60 o
   1  15   3       84.27      104.61     15.22 o
   2  15   3       18.85       -6.42     31.69 o
   3  15   3        3.96      -23.80     26.92 o
   4  15   3       26.06       18.75      9.74 o
   5  15   3        0.84       -9.27     21.13 o
   6  15   3        2.01      -16.95     17.66 o
   7  15   3        1.24       -7.08      8.18 o
   8  15   3        1.59        2.25     20.32 o
   9  15   3       61.31       73.39     13.79 o
  10  15   3        0.11       -9.13     17.30 o
  11  15   3        8.63        7.36     16.85 o
  12  15   3       28.21       18.00     10.19 o
  13  15   3        3.02      -30.47     30.47 o
 -12  16   3      160.85      171.51     14.90 o
 -11  16   3        0.77       -7.01      7.01 o
 -10  16   3        0.41        0.74      7.21 o
  -9  16   3       10.89        3.71      7.16 o
  -8  16   3        0.22       -6.59      6.59 o
  -7  16   3        3.37       -2.03      6.80 o
  -6  16   3        3.47       -0.48      7.06 o
  -5  16   3        0.73       -0.40      8.79 o
  -4  16   3        2.83       -6.27      8.40 o
  -3  16   3       42.78       61.04     14.09 o
  -2  16   3      299.10      368.45     29.84 o
  -1  16   3        1.93       -0.20      8.62 o
   0  16   3       72.98       43.30     11.59 o
   1  16   3      220.54      304.02     56.42 o
   2  16   3        3.27        6.46     10.20 o
   3  16   3        9.11       28.79     18.97 o
   4  16   3        0.64      -14.01     33.21 o
   5  16   3        2.77       -9.69     40.58 o
   6  16   3       86.71      120.28     16.29 o
   7  16   3       22.26       26.83     24.27 o
   8  16   3       53.70       46.36     31.18 o
   9  16   3       41.37       78.95     34.17 o
  10  16   3        8.21        6.73     33.20 o
  -8  17   3        4.09        7.81      8.90 o
  -7  17   3        9.06       -1.85      8.70 o
  -6  17   3       14.63       12.06     15.88 o
  -5  17   3       15.18       14.72     10.33 o
  -4  17   3       27.42       32.79     10.31 o
  -3  17   3      141.23      150.50     20.27 o
  -2  17   3      115.60      134.12     19.07 o
  -1  17   3      129.93      175.52     21.24 o
   0  17   3      314.61      386.10     25.69 o
   1  17   3       32.60       10.45     35.45 o
   2  17   3        0.15      -21.39     52.11 o
   3  17   3        1.13        4.15      9.38 o
   4  17   3      100.04      106.88     16.13 o
   5  17   3       12.17       -5.95     37.05 o
   6  17   3        0.12      -18.08     25.37 o
   7  17   3        8.96       -2.28     30.48 o
 -26   0   4      402.75      424.71     32.58 o
 -25   0   4        0.02       -8.92      8.92 o
 -24   0   4      179.77      181.41     25.51 o
 -23   0   4       12.19        9.52     14.78 o
 -22   0   4       32.79       39.35     10.59 o
 -21   0   4       11.22        9.39      7.15 o
 -20   0   4      225.67      244.14     17.56 o
 -19   0   4       29.68       29.42      7.50 o
 -18   0   4       14.40       19.86      9.79 o
 -17   0   4        2.65        3.69      5.53 o
 -16   0   4      188.49      176.93     18.27 o
 -15   0   4      301.35      301.11     25.65 o
 -14   0   4        3.36       -0.31      3.71 o
 -13   0   4     1359.76     1343.18     31.84 o
 -12   0   4       41.86       63.82     10.27 o
 -11   0   4      365.20      345.01     19.54 o
 -10   0   4      217.33      226.24     25.04 o
  -9   0   4     2392.91     2236.74     60.36 o
  -8   0   4    26051.51    25104.56    632.03 o
  -6   0   4      817.73      682.02     30.99 o
  -5   0   4      923.20      921.89     31.64 o
  -4   0   4     2441.55     2278.62     87.52 o
  -3   0   4        0.30        2.14      2.85 o
  -2   0   4       17.33       10.00      4.34 o
  -1   0   4      379.41      342.48     16.68 o
   0   0   4      415.78      346.15     39.37 o
   1   0   4     1349.46     1219.04     49.47 o
   2   0   4     4791.47     4667.16     85.92 o
   3   0   4     4213.55     4340.41     81.09 o
   4   0   4       55.40       62.41      6.97 o
   5   0   4        6.21        7.32      4.44 o
   6   0   4      775.41      815.70     23.89 o
   7   0   4       24.54       25.18      6.63 o
   8   0   4      224.05      182.97     17.52 o
   9   0   4       27.94       15.23     13.60 o
  10   0   4     2802.01     2715.59    102.90 o
  11   0   4     5893.41     5987.78    142.18 o
  12   0   4        3.66       -7.44     15.74 o
  13   0   4      353.39      385.01     41.25 o
  14   0   4      214.80      219.90     35.24 o
  15   0   4      242.18      303.88     39.88 o
  16   0   4      136.20       80.15     26.60 o
  17   0   4      188.19      221.50     37.87 o
  18   0   4       42.54       57.83     28.00 o
  19   0   4      103.34       98.90     32.30 o
  20   0   4       23.56      -16.22     23.51 o
  21   0   4      980.72     1246.10     82.49 o
  22   0   4        1.41        1.46     25.80 o
  23   0   4        3.26      -21.23     25.80 o
 -26   1   4        1.60       15.26     12.91 o
 -25   1   4        0.12       -2.28     18.43 o
 -24   1   4       28.75       30.90     10.28 o
 -23   1   4       31.84       23.34      6.31 o
 -22   1   4        0.89        0.48      4.92 o
 -21   1   4       53.33       51.55      6.78 o
 -20   1   4       24.19       30.44      5.89 o
 -19   1   4       44.77       25.93      5.10 o
 -18   1   4        6.54        4.11      3.84 o
 -17   1   4        7.80        7.19      3.88 o
 -16   1   4       13.28        8.91      5.49 o
 -15   1   4       93.13       98.73      8.01 o
 -14   1   4       65.17       66.14      6.50 o
 -13   1   4      215.29      247.28     11.50 o
 -12   1   4      520.30      511.14     13.78 o
 -11   1   4      636.01      674.57     14.35 o
 -10   1   4        2.91       10.26      3.76 o
  -9   1   4     1345.25     1512.62     28.17 o
  -8   1   4     5539.02     5310.95     82.97 o
  -7   1   4     3120.79     3169.60     55.22 o
  -6   1   4      482.02      493.85     14.12 o
  -5   1   4        7.44        4.14      2.34 o
  -4   1   4       30.43       33.06      6.10 o
  -3   1   4     2415.35     2257.64     32.07 o
  -2   1   4        0.90        2.61      2.24 o
  -1   1   4        5.88        0.56      2.10 o
   0   1   4       19.73        4.85      4.05 o
   1   1   4      216.90      205.98      6.83 o
   2   1   4      311.45      315.04      7.29 o
   3   1   4       41.23       57.41      3.74 o
   4   1   4      284.02      256.55      7.44 o
   5   1   4        2.11        2.23      2.80 o
   6   1   4        2.24       -3.46      3.49 o
   7   1   4       53.89       61.44      6.67 o
   8   1   4      507.08      532.34     28.75 o
   9   1   4       51.29       54.23     11.06 o
  10   1   4      147.14      112.04     11.31 o
  11   1   4      480.91      471.55     24.11 o
  12   1   4      501.75      507.33     26.76 o
  13   1   4       52.06       46.07     13.04 o
  14   1   4      117.25      130.23     19.94 o
  15   1   4      108.04       97.28     23.40 o
  16   1   4        1.86       -7.10     12.25 o
  17   1   4       21.48       28.36     20.13 o
  18   1   4       20.42        0.31     14.82 o
  19   1   4       34.79       20.04     17.53 o
  20   1   4       49.71       77.06     22.17 o
  21   1   4        5.12      -16.98     21.19 o
  22   1   4       53.65       60.81     22.20 o
  23   1   4        3.17      -24.29     24.29 o
 -25   2   4        5.44       11.40      9.27 o
 -24   2   4       19.00        8.63      8.42 o
 -23   2   4       15.38       20.20      8.84 o
 -22   2   4       24.12       20.38      7.03 o
 -21   2   4       23.20       16.81      6.49 o
 -20   2   4       25.05       16.28      5.95 o
 -19   2   4        4.82        7.42      5.37 o
 -18   2   4      141.26      142.80     10.75 o
 -17   2   4       67.82       73.43      7.73 o
 -16   2   4      282.46      308.17     15.74 o
 -15   2   4        3.62        4.63      3.70 o
 -14   2   4       70.25       73.81      6.27 o
 -13   2   4      549.72      528.28     13.50 o
 -12   2   4       74.10       69.81      5.86 o
 -11   2   4      600.55      627.93     14.62 o
 -10   2   4      245.89      259.29      8.82 o
  -9   2   4      313.84      370.77     16.25 o
  -8   2   4      624.94      616.05     16.08 o
  -7   2   4      566.39      602.73     14.87 o
  -6   2   4       22.87       29.57      4.17 o
  -5   2   4      137.37      157.66      8.00 o
  -3   2   4       89.21       76.16      5.51 o
  -2   2   4      311.84      319.61      8.78 o
  -1   2   4      351.72      364.39     10.08 o
   0   2   4     6379.05     6318.40    132.96 o
   1   2   4       22.33        9.88      2.78 o
   2   2   4     1905.12     1961.31     25.80 o
   3   2   4      829.28      918.02     13.68 o
   4   2   4     1446.00     1441.88     22.46 o
   5   2   4      724.85      727.78     18.69 o
   6   2   4      228.60      258.91     14.49 o
   7   2   4        1.42        0.01      2.91 o
   9   2   4      235.51      131.34     52.43 o
  10   2   4       43.42       40.08     10.89 o
  11   2   4     1754.26     1789.72     48.31 o
  12   2   4       10.99        5.91     10.40 o
  13   2   4        7.22        1.04      9.97 o
  14   2   4      807.48      793.84     32.26 o
  15   2   4       77.92       73.44     17.41 o
  16   2   4      219.78      206.43     24.95 o
  17   2   4       66.04       61.61     28.73 o
  18   2   4        7.35        3.27     14.95 o
  19   2   4       78.48      112.05     23.24 o
  20   2   4        2.07      -14.59     14.59 o
  21   2   4       92.12      122.28     25.11 o
  22   2   4        0.23       -7.12     18.24 o
  23   2   4        1.87      -18.27     24.59 o
 -25   3   4       47.37       56.49     11.95 o
 -24   3   4       62.38       91.67     23.60 o
 -23   3   4        0.33       -4.03      7.01 o
 -22   3   4        0.28       10.39      7.39 o
 -21   3   4       25.83       36.53      7.78 o
 -20   3   4        2.22       -4.26      4.79 o
 -19   3   4        0.30       -3.27      4.65 o
 -18   3   4      411.50      418.66     16.86 o
 -17   3   4       63.58       78.06      8.21 o
 -16   3   4        0.06       -0.36      4.06 o
 -15   3   4       79.20       69.00     12.60 o
 -14   3   4      293.32      287.25     13.26 o
 -13   3   4       20.03       16.29      3.72 o
 -12   3   4      252.94      242.94     10.29 o
 -11   3   4      112.39      109.52      6.78 o
 -10   3   4       96.85       91.19      8.32 o
  -9   3   4       65.65       65.94      4.40 o
  -8   3   4      777.47      731.37     16.99 o
  -7   3   4      104.74      104.67      6.84 o
  -6   3   4      285.85      292.26     10.00 o
  -5   3   4      202.28      218.61     10.14 o
  -4   3   4      498.10      484.22     13.63 o
  -3   3   4      382.89      374.24     25.65 o
  -2   3   4      437.77      477.74     10.07 o
  -1   3   4      195.15      201.67      9.86 o
   0   3   4      426.60      416.52     11.15 o
   1   3   4     1968.62     2010.86     38.22 o
   2   3   4     1343.82     1364.37     23.03 o
   3   3   4      116.21      113.08      7.30 o
   4   3   4      506.73      510.18     17.18 o
   5   3   4     1969.99     2025.21     34.17 o
   6   3   4     1197.16     1309.34     28.04 o
   7   3   4      862.17      862.90     35.40 o
   8   3   4       31.01       10.00      5.97 o
   9   3   4      222.29      225.08     14.79 o
  10   3   4     1618.55     1668.87     38.49 o
  11   3   4       37.52       44.23     11.46 o
  12   3   4       33.99       17.13     10.31 o
  13   3   4      105.75       78.23     13.53 o
  14   3   4      589.22      614.59     28.93 o
  15   3   4      302.24      306.41     25.69 o
  16   3   4       27.72       31.96     13.11 o
  17   3   4       46.80       66.26     18.24 o
  18   3   4      281.87      297.25     44.46 o
  19   3   4       50.28       19.78     36.93 o
  20   3   4        9.53       28.26     19.11 o
  21   3   4       16.65      -21.27     31.09 o
  22   3   4        4.78      -17.15     17.62 o
  23   3   4        9.81       42.59     32.61 o
 -25   4   4        0.43       -1.43      8.08 o
 -24   4   4       12.22       11.94      8.74 o
 -23   4   4        6.10       11.20      8.00 o
 -22   4   4        3.85        5.76      9.76 o
 -21   4   4        0.69       -2.30      6.10 o
 -20   4   4       19.23       25.28      6.76 o
 -19   4   4       20.67       19.71      7.01 o
 -18   4   4       27.55       35.81      6.36 o
 -17   4   4       64.40       49.22      6.77 o
 -16   4   4      637.03      635.98     19.87 o
 -15   4   4       18.71       23.70      5.33 o
 -14   4   4        1.87        2.35      3.71 o
 -13   4   4      166.18      165.96      9.72 o
 -12   4   4      134.81      135.14      8.58 o
 -11   4   4       12.48       10.96      3.74 o
 -10   4   4      518.59      522.15     13.88 o
  -9   4   4      147.43      148.10      7.39 o
  -8   4   4       85.86      101.73      5.26 o
  -7   4   4        1.51       -1.22      2.42 o
  -6   4   4      211.87      234.43     12.32 o
  -5   4   4       18.99       19.29      4.59 o
  -4   4   4     1208.23     1156.01     26.27 o
  -3   4   4        8.47        6.68      2.07 o
  -2   4   4      445.26      385.62     21.21 o
  -1   4   4       57.41       69.15      6.61 o
   0   4   4        0.51       -1.97      2.37 o
   1   4   4     4085.87     4309.81     90.18 o
   2   4   4       95.86      120.16      6.67 o
   3   4   4     2679.87     2775.36     41.36 o
   4   4   4        0.38        0.52      2.35 o
   5   4   4      794.15      832.84     22.77 o
   6   4   4     1121.19     1260.70     29.90 o
   7   4   4       19.29       30.36      6.57 o
   8   4   4       13.22       14.90      7.42 o
   9   4   4      195.59      176.48     13.43 o
  10   4   4        5.76        3.70      5.87 o
  11   4   4      650.78      674.41     23.89 o
  12   4   4        0.33       -2.34      8.71 o
  13   4   4      371.05      322.98     23.16 o
  14   4   4       27.57       28.66      7.55 o
  15   4   4       26.28       18.37      4.98 o
  16   4   4        8.64        6.02     11.75 o
  17   4   4       14.46       18.30     12.32 o
  18   4   4       24.48       13.56     22.35 o
  19   4   4       49.97       55.11     19.21 o
  20   4   4       75.46      106.86     33.98 o
  21   4   4       58.54       42.32     20.34 o
  22   4   4       37.97       54.13     22.02 o
 -25   5   4        4.36       -0.58      9.30 o
 -24   5   4       11.66        5.20      7.93 o
 -23   5   4        1.40        2.32      7.38 o
 -22   5   4       20.22       21.64      8.90 o
 -21   5   4       38.55       34.15      8.60 o
 -20   5   4       48.53       60.40     10.28 o
 -19   5   4       20.31       14.13      5.63 o
 -18   5   4       49.05       26.80      6.26 o
 -17   5   4       97.74       91.07      8.45 o
 -16   5   4       87.65       95.86      8.59 o
 -15   5   4        0.05       -0.06      3.68 o
 -14   5   4       92.62       78.12      9.39 o
 -13   5   4       81.11       74.92      7.10 o
 -12   5   4       10.40        6.65      3.71 o
 -11   5   4       61.05       61.78      6.15 o
 -10   5   4      136.84      173.69      9.86 o
  -9   5   4       29.33       31.88      4.17 o
  -8   5   4        1.26       -0.96      2.27 o
  -7   5   4      186.07      217.79     13.03 o
  -6   5   4       35.25       34.07      5.79 o
  -5   5   4      448.66      393.48     13.03 o
  -4   5   4       86.91       79.06     10.37 o
  -3   5   4      132.68      113.84     14.64 o
  -2   5   4        2.77       -0.39      2.68 o
  -1   5   4      529.25      498.35     20.57 o
   0   5   4     1552.33     1550.91     42.33 o
   1   5   4      808.93      834.66     18.14 o
   2   5   4      491.71      566.27     13.63 o
   3   5   4      108.94       95.85      5.93 o
   4   5   4        6.20       10.38      5.83 o
   5   5   4      930.81      909.98     29.13 o
   6   5   4       52.48       44.50      7.59 o
   7   5   4      570.69      550.59     21.00 o
   8   5   4        7.88       10.58      6.06 o
   9   5   4       17.55       11.04     11.20 o
  10   5   4        4.09       11.38      8.32 o
  11   5   4      230.65      205.60     14.96 o
  12   5   4       15.92       14.60      7.39 o
  13   5   4       21.73       14.67     14.29 o
  14   5   4        9.84       -2.14      9.64 o
  15   5   4      286.40      286.77     23.61 o
  16   5   4       95.04      101.50     10.01 o
  17   5   4       15.35       11.02      6.91 o
  18   5   4        0.03        4.05     13.64 o
  19   5   4       69.10       68.73     19.58 o
  20   5   4       13.09       -7.98     15.53 o
  21   5   4      110.57      145.85     82.54 o
  22   5   4        0.63      -15.31     17.49 o
 -24   6   4       30.85       26.54      9.65 o
 -23   6   4        2.96       -4.74      7.72 o
 -22   6   4       17.59        5.15      7.59 o
 -21   6   4       35.24       34.86      9.45 o
 -20   6   4       19.40       31.11      8.21 o
 -19   6   4      194.74      159.67     14.69 o
 -18   6   4        0.65       -2.86      4.66 o
 -17   6   4       16.38       12.64      5.01 o
 -16   6   4       98.16       94.23      8.45 o
 -15   6   4        1.87       -0.20      3.79 o
 -14   6   4        0.00        4.17      4.12 o
 -13   6   4        6.15        6.25      4.09 o
 -12   6   4       86.57       86.55      7.33 o
 -11   6   4       38.97       55.75      5.92 o
 -10   6   4        0.01        0.02      2.90 o
  -9   6   4     1029.86      983.19     26.31 o
  -8   6   4        2.55        2.88      3.82 o
  -7   6   4      324.59      349.98     15.56 o
  -6   6   4      168.67      185.82     11.95 o
  -5   6   4       54.22       58.79      8.03 o
  -4   6   4     1212.85     1209.58     32.02 o
  -3   6   4      343.20      331.34     13.42 o
  -2   6   4        0.00       -0.56      3.40 o
  -1   6   4      704.66      576.40     14.33 o
   0   6   4      319.87      162.14     39.01 o
   1   6   4      221.25      220.83     12.05 o
   2   6   4      552.89      558.37     25.07 o
   3   6   4       36.50       17.75      7.47 o
   4   6   4      757.02      652.72     24.41 o
   5   6   4        2.01       -5.60      6.34 o
   6   6   4        0.01        4.20      5.21 o
   7   6   4        0.08       -2.93      4.55 o
   8   6   4        8.54       13.71      6.31 o
   9   6   4       49.34       42.84      8.71 o
  10   6   4      121.44       77.82     10.62 o
  11   6   4       38.62       20.72      7.62 o
  12   6   4      122.66       83.47     12.03 o
  13   6   4        9.14        8.14     10.27 o
  14   6   4       94.62       93.91     23.27 o
  15   6   4      292.44      244.77     21.81 o
  16   6   4        0.48       -1.36     16.61 o
  17   6   4        5.33       -4.66     13.57 o
  18   6   4        5.88        0.25     11.73 o
  19   6   4        2.09        7.58     14.63 o
  20   6   4       39.80       47.13     19.30 o
  21   6   4        4.60      -16.51     16.51 o
  22   6   4      285.50      307.41     50.35 o
 -24   7   4       10.21        2.70      9.50 o
 -23   7   4        3.08       -6.36      7.62 o
 -22   7   4      135.41      143.77     15.59 o
 -21   7   4       25.62       11.93      8.45 o
 -20   7   4       69.97       55.52     10.17 o
 -19   7   4      107.20      113.11     13.02 o
 -18   7   4       36.78       16.72      7.90 o
 -17   7   4        7.50       -0.25      5.33 o
 -16   7   4      150.64      152.62     10.84 o
 -15   7   4       55.56       58.98      7.07 o
 -14   7   4        4.84        1.48      4.02 o
 -13   7   4       58.64       57.86      6.76 o
 -12   7   4      104.65       85.05      7.58 o
 -11   7   4       68.24       67.82      6.76 o
 -10   7   4      326.88      348.83     12.15 o
  -9   7   4      445.15      424.43     13.90 o
  -8   7   4       55.35       47.60      5.37 o
  -7   7   4      188.14      187.72      8.65 o
  -6   7   4      278.37      265.63      9.52 o
  -5   7   4      112.57      110.02      5.86 o
  -4   7   4        0.21       -0.72      3.86 o
  -3   7   4       18.83       20.02      5.12 o
  -2   7   4      215.21      202.14     12.25 o
  -1   7   4        2.71       -3.79      4.38 o
   0   7   4      428.70      372.65     13.39 o
   1   7   4      323.56      309.36     18.35 o
   2   7   4       22.15       20.90      4.49 o
   3   7   4     1421.63     1382.68     42.96 o
   4   7   4      992.35      922.50     29.76 o
   5   7   4       59.21       63.73     13.62 o
   6   7   4        3.04       -1.39      7.41 o
   7   7   4      310.65      274.06     16.48 o
   8   7   4        1.17       -1.16      6.40 o
   9   7   4      785.02      707.83     24.38 o
  10   7   4      278.74      286.25     21.54 o
  11   7   4      200.78      170.73     16.59 o
  12   7   4        0.97       -5.70      7.35 o
  13   7   4        0.01       -6.56      6.56 o
  14   7   4       77.26       83.75     15.03 o
  15   7   4        0.07        1.05      9.85 o
  16   7   4       62.47       60.23     14.65 o
  17   7   4        1.29      -14.38     14.38 o
  18   7   4       50.49       28.54     24.50 o
  19   7   4       16.40        2.15     24.14 o
  20   7   4       29.27       15.95     14.58 o
  21   7   4       54.23       73.70     31.84 o
 -23   8   4       18.23       25.60     11.23 o
 -22   8   4       34.64       16.42      8.51 o
 -21   8   4       49.14       31.27      9.50 o
 -20   8   4       22.60       13.93      7.73 o
 -19   8   4      101.72       78.43     14.28 o
 -18   8   4       16.68        8.74      7.30 o
 -17   8   4       17.89       17.52      7.11 o
 -16   8   4       82.99       61.13      9.66 o
 -15   8   4      314.87      330.38     14.77 o
 -14   8   4        0.00        4.01      4.42 o
 -13   8   4       14.99        1.26      3.93 o
 -12   8   4       22.80       17.09      4.37 o
 -11   8   4        3.37        1.56      3.28 o
 -10   8   4        0.11        1.73      3.15 o
  -9   8   4        6.33        2.23      3.30 o
  -8   8   4      242.32      229.54     10.39 o
  -7   8   4      971.47      968.76     20.59 o
  -6   8   4       90.27      100.64      6.70 o
  -5   8   4        1.04       -0.13      3.77 o
  -4   8   4      843.59      779.76     16.58 o
  -3   8   4       38.34       35.68      6.63 o
  -2   8   4       67.34       78.94     11.58 o
  -1   8   4      176.97      165.76     13.85 o
   0   8   4      387.90      364.19     19.39 o
   1   8   4     2037.62     1841.08     82.08 o
   2   8   4      104.18      105.18     13.02 o
   3   8   4     1781.65     1748.44     44.27 o
   4   8   4     1301.84     1232.59     36.19 o
   5   8   4      368.41      329.03     19.92 o
   6   8   4      882.74      803.77     29.59 o
   7   8   4       70.42       42.99      9.53 o
   8   8   4       50.99       61.22      9.60 o
   9   8   4       42.91       32.11      8.34 o
  10   8   4      657.47      554.37     22.31 o
  11   8   4       96.65      125.17     13.00 o
  12   8   4       19.87       21.09      8.15 o
  13   8   4       14.63        8.58     13.44 o
  14   8   4        5.04        6.17     10.13 o
  15   8   4       51.62       59.20     18.33 o
  16   8   4      269.77      284.83     43.10 o
  17   8   4        0.48       14.84     17.65 o
  18   8   4        4.57        4.83     13.01 o
  19   8   4       52.97       48.66     16.18 o
  20   8   4      220.07      228.66     26.82 o
 -22   9   4       40.33       39.86     33.81 o
 -21   9   4       25.42        9.01      8.07 o
 -20   9   4       57.42       63.42     11.01 o
 -19   9   4      184.04      171.76     16.76 o
 -18   9   4       13.59       20.75      7.88 o
 -17   9   4       21.06       16.78     10.39 o
 -16   9   4      344.18      319.01     22.74 o
 -15   9   4       14.86       19.61      7.14 o
 -14   9   4        0.28       -0.19      4.18 o
 -13   9   4       38.49       28.74      5.70 o
 -12   9   4      433.06      400.09     14.86 o
 -11   9   4      346.54      301.03     13.36 o
 -10   9   4        8.68        9.85      4.29 o
  -9   9   4      360.16      374.76     19.53 o
  -8   9   4      631.88      629.65     16.62 o
  -7   9   4       20.54       22.97      4.49 o
  -6   9   4       57.08       43.05      7.48 o
  -5   9   4      184.35      178.22      9.05 o
  -4   9   4       64.23       55.18      5.80 o
  -3   9   4      139.90      148.34      8.52 o
  -2   9   4       52.58       32.08      7.96 o
  -1   9   4     2029.87     1901.07     48.42 o
   0   9   4        6.62       -0.69      9.22 o
   1   9   4     1057.49     1060.19     44.54 o
   2   9   4      883.45      800.50     38.66 o
   3   9   4      155.48      151.54     20.32 o
   4   9   4      431.32      380.04     20.14 o
   5   9   4       20.95       18.43     10.28 o
   6   9   4        0.00        4.37      7.49 o
   7   9   4       50.95       27.52      7.87 o
   8   9   4      177.31      164.15     13.99 o
   9   9   4        5.98       -7.21     10.09 o
  10   9   4      139.56      135.00     13.39 o
  11   9   4       70.64       76.14     11.27 o
  12   9   4       20.84       20.60     10.71 o
  13   9   4      104.83      115.32     13.59 o
  14   9   4       97.17      120.05     16.67 o
  15   9   4       15.56       20.83     13.35 o
  16   9   4        0.02       -1.56     23.40 o
  17   9   4       18.77       23.37     13.40 o
  18   9   4        3.72      -21.86     21.86 o
  19   9   4       98.63       81.35     23.12 o
  20   9   4       55.08       15.60     29.47 o
 -21  10   4        4.07       -3.70      8.64 o
 -20  10   4       95.86      116.62     18.90 o
 -19  10   4       16.86       13.08      7.77 o
 -18  10   4      332.67      323.77     20.07 o
 -17  10   4        9.92        6.23      6.84 o
 -16  10   4      226.89      181.52     27.99 o
 -15  10   4      410.49      431.53     37.52 o
 -14  10   4       12.39        9.00      6.50 o
 -13  10   4       68.28       51.80      8.81 o
 -12  10   4       20.25       19.12      5.35 o
 -11  10   4       39.11       40.43      6.19 o
 -10  10   4      162.82      158.12     12.42 o
  -9  10   4       39.53       50.89      6.46 o
  -8  10   4      338.49      325.35     21.53 o
  -7  10   4       14.39        9.32      4.34 o
  -6  10   4        2.01        5.89      3.90 o
  -5  10   4       46.94       46.20      6.14 o
  -4  10   4      853.50      812.53     22.93 o
  -3  10   4       13.14        8.08      4.61 o
  -2  10   4      170.98      184.87     11.09 o
  -1  10   4      344.10      337.07     13.73 o
   0  10   4     2150.49     2022.98     42.40 o
   1  10   4      273.15      254.63     37.67 o
   2  10   4      507.07      452.99     38.15 o
   3  10   4      209.37      161.41     37.81 o
   4  10   4        0.50       -8.11     13.16 o
   5  10   4      217.53      202.34     24.50 o
   6  10   4        1.48       -7.96     11.99 o
   7  10   4        1.44        1.56      6.19 o
   8  10   4        4.23       -6.86      7.78 o
   9  10   4        0.03       -3.94     10.74 o
  10  10   4        0.70        5.29      6.61 o
  11  10   4        1.47       -5.33     10.74 o
  12  10   4       28.99        7.90     13.54 o
  13  10   4      368.08      403.23     30.81 o
  14  10   4       82.34       72.19     18.35 o
  15  10   4        0.08        2.88     28.01 o
  16  10   4       10.03      -13.97     13.97 o
  17  10   4       94.39       67.57     21.14 o
  18  10   4      155.39      126.61     25.80 o
  19  10   4        9.80      -33.70     33.70 o
 -20  11   4       30.64       39.32     11.21 o
 -19  11   4       40.72       27.30     20.18 o
 -18  11   4      105.64       93.99     12.56 o
 -17  11   4       59.05       54.43     10.04 o
 -16  11   4        0.55       -3.78      6.17 o
 -15  11   4       53.79       34.50      9.80 o
 -14  11   4       34.51       41.36     12.43 o
 -13  11   4       16.15       10.00      6.46 o
 -12  11   4       22.42       17.35      6.85 o
 -11  11   4       11.52        8.07      5.37 o
 -10  11   4       48.52       55.72      6.89 o
  -9  11   4        0.42        3.87      5.90 o
  -8  11   4       67.83       65.61      7.82 o
  -7  11   4        9.41       12.70     10.14 o
  -6  11   4      252.67      239.82     14.09 o
  -5  11   4       46.64       38.41     10.43 o
  -4  11   4      242.46      206.32     11.50 o
  -3  11   4       63.12       53.57      6.60 o
  -2  11   4      134.75      145.93     10.83 o
  -1  11   4      441.55      424.30     16.64 o
   0  11   4      429.14      409.44     37.50 o
   1  11   4       40.06       46.09     10.55 o
   2  11   4        0.86       -6.55      6.55 o
   3  11   4      312.45      306.13     20.95 o
   4  11   4       58.54       73.26     17.58 o
   5  11   4        4.65        0.63     11.37 o
   6  11   4      392.87      359.50     61.50 o
   7  11   4       62.94       74.37     18.43 o
   8  11   4       12.55        7.59      8.79 o
   9  11   4       29.50       27.06     10.49 o
  10  11   4       54.21       44.73     11.99 o
  11  11   4        9.42       21.59      8.77 o
  12  11   4        5.75        4.11     11.22 o
  13  11   4       18.03       23.59     10.64 o
  14  11   4      116.53      121.45     23.81 o
  15  11   4       65.01       48.20     19.67 o
  16  11   4       25.18       -8.34     14.77 o
  17  11   4        6.39       -2.95     25.59 o
  18  11   4      161.77      169.54     28.60 o
 -19  12   4       19.30       14.13      9.42 o
 -18  12   4       18.77       15.86      9.05 o
 -17  12   4      121.92      136.48     14.74 o
 -16  12   4       56.96       38.08      9.71 o
 -15  12   4       17.79       16.91      7.56 o
 -14  12   4       67.59       49.28     12.37 o
 -13  12   4      168.64      190.23     15.58 o
 -12  12   4       38.29       35.53     11.49 o
 -11  12   4       55.74       56.39      9.21 o
 -10  12   4       56.44       55.22      8.78 o
  -9  12   4       25.46       35.52      7.28 o
  -8  12   4      230.56      238.64     14.86 o
  -7  12   4       51.26       58.10      7.84 o
  -6  12   4      172.49      166.58     11.55 o
  -5  12   4       59.63       49.87     10.13 o
  -4  12   4      291.76      264.49     13.45 o
  -3  12   4        8.26       12.33      5.60 o
  -2  12   4       18.68       19.88      6.05 o
  -1  12   4      170.87      197.02     14.63 o
   0  12   4        0.64        5.59      4.70 o
   1  12   4      156.71      150.38     17.00 o
   2  12   4      190.80      192.51     11.66 o
   3  12   4        1.73        5.74      6.27 o
   4  12   4       18.68       15.35     13.28 o
   5  12   4       97.35      128.33     21.93 o
   6  12   4       61.95       47.80     20.57 o
   7  12   4       39.28       21.10     11.16 o
   8  12   4       73.34       74.77     14.78 o
   9  12   4       93.65       98.86     15.92 o
  10  12   4       86.98       88.86     15.49 o
  11  12   4       25.16       10.41     37.86 o
  12  12   4       61.07       50.28     40.99 o
  13  12   4       11.13      -31.50     31.50 o
  14  12   4       96.53       36.69     38.83 o
  15  12   4       10.40      -28.50     28.50 o
  16  12   4       72.66      -32.31     32.31 o
 -17  13   4        2.43       -0.93      7.90 o
 -16  13   4        3.84       22.44      8.66 o
 -15  13   4       13.27       19.79      8.12 o
 -14  13   4       20.25       14.52      8.06 o
 -13  13   4        2.29       -0.07      6.49 o
 -12  13   4       47.80       44.36      9.09 o
 -11  13   4       81.94       71.41     10.28 o
 -10  13   4      104.14      108.58     12.04 o
  -9  13   4        0.06        0.10      5.71 o
  -8  13   4       96.77       93.27     11.13 o
  -7  13   4       27.66       35.84      9.43 o
  -6  13   4        0.00       -2.83      7.38 o
  -5  13   4        9.81       14.33      5.80 o
  -4  13   4        0.97       10.35      5.66 o
  -3  13   4       74.22       59.77      8.63 o
  -2  13   4        6.90        8.57      7.54 o
  -1  13   4       37.30       28.07      6.63 o
   0  13   4       59.14       48.81      7.78 o
   1  13   4        8.09       10.02      6.77 o
   2  13   4        3.42        2.68      4.69 o
   3  13   4       25.46       24.82      5.91 o
   4  13   4        0.49        4.42      5.11 o
   5  13   4      102.73       92.35     21.68 o
   6  13   4       67.69       57.03     20.04 o
   7  13   4        4.91       -7.56     21.90 o
   8  13   4       14.18       23.94     40.73 o
   9  13   4       55.14       47.16     41.51 o
  10  13   4      296.51      270.81     60.41 o
  11  13   4        0.00       -8.50     37.58 o
  12  13   4       29.22       54.94     42.49 o
  13  13   4       51.65        6.37     38.08 o
  14  13   4      169.42      155.62     50.92 o
  15  13   4        3.22      -30.42     30.42 o
 -16  14   4        8.36       11.73     13.37 o
 -15  14   4        6.50       -0.73      9.74 o
 -14  14   4       11.75       -5.19      9.30 o
 -13  14   4        6.09       13.22      7.75 o
 -12  14   4       11.76       20.84      8.16 o
 -11  14   4        0.66        4.88      6.72 o
 -10  14   4        8.01       -0.37      6.49 o
  -9  14   4       77.18       89.36     11.57 o
  -8  14   4        0.01       -0.29      5.86 o
  -7  14   4       40.71       23.47      7.45 o
  -6  14   4      158.12      167.80     17.88 o
  -5  14   4       47.20       48.62      8.96 o
  -4  14   4        0.01        3.47     10.41 o
  -3  14   4       67.71       67.80     14.94 o
  -2  14   4       61.37       47.58     10.49 o
  -1  14   4      125.11      120.03     17.34 o
   0  14   4       39.92       41.82      8.11 o
   1  14   4       42.63       45.64      8.54 o
   2  14   4        2.33        4.97      7.17 o
   3  14   4      101.83      102.45     26.80 o
   4  14   4       86.20       81.24      8.39 o
   5  14   4        4.93      -27.22     35.03 o
   6  14   4      161.66      101.13     47.43 o
   7  14   4        3.89      -32.73     36.52 o
   8  14   4       32.03        1.17     40.78 o
   9  14   4      208.79      226.92     60.04 o
  10  14   4        8.47      -37.13     37.13 o
  11  14   4        2.34      -35.16     35.16 o
  12  14   4        1.93      -32.15     37.54 o
  13  14   4        9.93      -35.55     35.55 o
 -14  15   4       19.93       20.10     13.64 o
 -13  15   4       74.74      103.00     13.55 o
 -12  15   4       13.47       18.65      8.35 o
 -11  15   4       61.39       54.18     15.01 o
 -10  15   4        0.15       -5.89      6.30 o
  -9  15   4        4.10        6.14      7.07 o
  -8  15   4        4.02       11.80      8.03 o
  -7  15   4       46.35       42.12      9.96 o
  -6  15   4        1.01        3.89      7.01 o
  -5  15   4        0.35       -1.24      8.61 o
  -4  15   4       33.29       43.21     11.92 o
  -3  15   4       72.78       61.12      9.77 o
  -2  15   4      101.94      109.79     11.44 o
  -1  15   4       30.68       25.69     13.46 o
   0  15   4       32.12       38.20      8.07 o
   1  15   4        1.24        1.88      6.06 o
   2  15   4        0.41      -15.78     25.67 o
   3  15   4      138.74      161.13     12.75 o
   4  15   4        3.40       -8.35     38.68 o
   5  15   4       39.29       21.37     41.80 o
   6  15   4       18.54      -37.44     37.44 o
   7  15   4       24.66        3.30     41.00 o
   8  15   4        3.72      -36.48     36.48 o
   9  15   4       22.65       23.22     46.60 o
  10  15   4      114.85      -39.01     41.39 o
  11  15   4        0.32      -36.89     36.89 o
 -11  16   4       52.08       87.11     12.76 o
 -10  16   4       39.53       56.74     11.93 o
  -9  16   4       46.82       63.74     12.04 o
  -8  16   4        7.16        3.81      8.12 o
  -7  16   4        2.11        5.37      8.12 o
  -6  16   4       18.19       16.59      8.72 o
  -5  16   4       78.56       92.44     12.67 o
  -4  16   4        3.02        9.09      7.47 o
  -3  16   4       39.97       46.05      9.52 o
  -2  16   4       23.27       27.46     26.15 o
  -1  16   4       24.70       34.71     22.90 o
   0  16   4        0.08       -0.66      6.42 o
   1  16   4       71.13       65.48      9.87 o
   2  16   4      124.21      170.93     53.64 o
   3  16   4       18.33      -35.54     39.09 o
   4  16   4       18.60      -34.93     39.78 o
   5  16   4       11.29      -19.22     41.09 o
   6  16   4        5.51      -39.70     39.70 o
   7  16   4       12.57      -40.04     40.04 o
   8  16   4      109.13       74.08     52.43 o
  -7  17   4       14.05       14.41     12.68 o
  -6  17   4       34.65       48.46     11.78 o
  -5  17   4      166.04      219.65     19.65 o
  -4  17   4      112.52      147.88     16.02 o
  -3  17   4       59.09      104.36     13.59 o
  -2  17   4        0.60       -0.63      7.27 o
  -1  17   4      141.23       79.77     46.30 o
   0  17   4       12.25       -2.71     39.48 o
   1  17   4        9.68      -37.21     37.21 o
   2  17   4        3.96      -39.49     39.49 o
   3  17   4        5.94      -40.37     40.37 o
   4  17   4       23.01       67.14     49.30 o
 -25   1   5        3.13       14.77     14.03 o
 -24   1   5        0.85        3.30     12.03 o
 -23   1   5        0.50       -9.44     10.82 o
 -22   1   5        5.80        7.76     10.90 o
 -21   1   5        9.40        1.05      8.14 o
 -20   1   5       51.79       76.30     12.05 o
 -19   1   5      149.52      154.77     15.26 o
 -18   1   5       10.02        5.98      6.75 o
 -17   1   5       48.27       45.80      8.01 o
 -16   1   5        0.29       -1.53      4.64 o
 -15   1   5      436.18      458.76     17.42 o
 -14   1   5        9.13        5.17      4.77 o
 -13   1   5        0.00       -3.64      3.90 o
 -12   1   5        6.67       10.92      4.64 o
 -11   1   5      878.90      867.50     24.46 o
 -10   1   5       77.49       82.29      8.12 o
  -9   1   5      130.17      122.23     10.28 o
  -8   1   5       57.35       58.33      7.77 o
  -7   1   5      705.35      679.64     18.49 o
  -6   1   5       27.56       20.38      3.81 o
  -5   1   5       26.94       21.86      3.80 o
  -4   1   5      115.47       96.18      6.24 o
  -3   1   5      270.35      252.45      9.16 o
  -2   1   5       77.70       84.27      5.96 o
  -1   1   5      492.93      551.32     12.83 o
   0   1   5       42.55       38.51      3.85 o
   1   1   5      447.72      514.00     10.53 o
   2   1   5       15.58       21.11      3.18 o
   3   1   5      379.45      396.68      9.04 o
   4   1   5      784.97      715.17     12.76 o
   5   1   5      744.80      733.39     19.09 o
   6   1   5      112.99       98.49      7.17 o
   7   1   5       65.51       47.69      6.58 o
   8   1   5      304.88      288.04     13.59 o
   9   1   5     1229.65     1250.55     31.99 o
  10   1   5      382.95      390.15     23.07 o
  11   1   5        0.11        9.63     10.16 o
  12   1   5      211.32      156.37     33.32 o
  13   1   5       44.41       25.58     13.33 o
  14   1   5        0.48       -9.76      9.76 o
  15   1   5       59.94       91.57     18.45 o
  16   1   5        1.23       -9.72     12.47 o
  17   1   5       12.03       24.96     15.82 o
  18   1   5        7.60       10.24     16.05 o
  19   1   5      137.44      109.24     38.24 o
  20   1   5       17.27       -6.99     19.09 o
  21   1   5       26.10        6.95     18.37 o
  22   1   5        0.00      -25.95     25.95 o
 -25   2   5        1.35       28.67     24.99 o
 -24   2   5        2.76       -6.31     19.55 o
 -23   2   5       12.97       10.78     10.26 o
 -22   2   5        0.03       -1.89      5.95 o
 -21   2   5       26.03       27.19      7.10 o
 -20   2   5      230.28      243.52     14.80 o
 -19   2   5       40.72       44.43      7.12 o
 -18   2   5       56.30       60.34      7.44 o
 -17   2   5        1.61        2.51      5.59 o
 -16   2   5        0.54        2.05      3.99 o
 -15   2   5        0.27       -3.91      5.05 o
 -14   2   5      451.66      456.68     19.30 o
 -13   2   5       37.68       28.33      5.80 o
 -12   2   5       17.39       15.26      4.77 o
 -11   2   5     1861.26     1858.26     35.00 o
 -10   2   5      159.82      166.16     11.01 o
  -9   2   5       53.31       45.82      5.81 o
  -8   2   5       58.75       48.13      5.60 o
  -7   2   5        4.06       -1.08      2.63 o
  -5   2   5      825.07      776.53     21.10 o
  -4   2   5     1611.49     1547.77     28.54 o
  -3   2   5      163.13      168.45      9.37 o
  -2   2   5        0.23       -0.81      2.48 o
  -1   2   5       37.27       44.99      3.89 o
   0   2   5     3271.19     3265.86     41.29 o
   1   2   5      556.98      520.35     11.22 o
   2   2   5       10.73       10.58      3.30 o
   3   2   5      709.71      696.42     14.81 o
   4   2   5        0.37       -1.01      2.46 o
   5   2   5        4.27        0.27      3.15 o
   6   2   5     1191.32     1079.34     30.09 o
   7   2   5      299.41      198.86     73.32 o
   8   2   5       21.19       -2.09      6.62 o
   9   2   5     2766.04     2801.44     54.81 o
  10   2   5       82.77       98.73     12.75 o
  11   2   5      147.88      135.41     15.93 o
  12   2   5      105.65      109.97     15.36 o
  13   2   5       48.20       68.40     16.75 o
  14   2   5      438.90      426.05     33.34 o
  15   2   5       33.37       57.68     17.11 o
  16   2   5        0.90       -4.70     23.62 o
  17   2   5      137.12      136.72     23.69 o
  18   2   5       36.51       38.76     24.88 o
  19   2   5        2.77      -14.85     14.85 o
  20   2   5       24.46       22.85     19.23 o
  21   2   5       42.86       47.20     26.67 o
 -25   3   5        0.44        0.77      8.48 o
 -24   3   5        4.28       18.04      8.47 o
 -23   3   5       36.39       32.53      9.39 o
 -22   3   5       22.70       16.14      6.71 o
 -21   3   5       47.51       48.48      8.12 o
 -20   3   5        6.42       16.04      5.95 o
 -19   3   5      278.62      273.89     21.55 o
 -18   3   5      344.34      348.34     15.46 o
 -17   3   5        0.86        3.32      6.18 o
 -16   3   5        0.34       -1.19      3.69 o
 -15   3   5       80.38       75.67     10.18 o
 -14   3   5       90.01       77.84      6.65 o
 -13   3   5      414.46      429.99     18.57 o
 -12   3   5       27.10       23.88      6.45 o
 -11   3   5        0.46       -3.86      3.86 o
 -10   3   5      422.19      470.94     17.91 o
  -9   3   5       96.26       96.92      9.94 o
  -8   3   5       38.45       44.20      5.49 o
  -7   3   5       46.03       47.44      5.53 o
  -6   3   5       45.71       68.32      6.21 o
  -5   3   5       95.43       94.66      8.37 o
  -4   3   5        0.14       -1.51      2.46 o
  -3   3   5      170.19      167.25      7.55 o
  -2   3   5        0.07       -2.05      2.05 o
  -1   3   5      469.17      464.14     11.04 o
   0   3   5        1.57        3.19      2.54 o
   1   3   5     1087.94     1024.73     20.76 o
   2   3   5       33.42       38.24      7.04 o
   3   3   5      774.80      774.73     14.12 o
   4   3   5      315.75      311.32     10.93 o
   5   3   5      289.80      262.33     21.15 o
   6   3   5      166.98      169.60     19.90 o
   7   3   5      341.75      287.40     41.02 o
   8   3   5      334.50      334.16     17.25 o
   9   3   5        4.50       12.68      8.78 o
  10   3   5      768.31      729.36     24.88 o
  11   3   5      369.79      277.53     17.44 o
  12   3   5      107.68       86.51     14.43 o
  13   3   5        0.21       -8.78      8.78 o
  14   3   5       17.42        2.15     20.04 o
  15   3   5       31.73       28.28     15.07 o
  16   3   5       85.10       68.24     18.87 o
  17   3   5      253.76      287.24     50.48 o
  18   3   5        0.35       26.32     22.39 o
  19   3   5        0.11       11.41     20.00 o
  20   3   5        4.89      -16.03     16.03 o
  21   3   5        0.36      -10.48     18.07 o
 -24   4   5       24.39       28.03      9.56 o
 -23   4   5        0.41        4.35      7.37 o
 -22   4   5        4.81       11.80      7.24 o
 -21   4   5      212.32      208.52     13.59 o
 -20   4   5        1.25       -4.92      4.92 o
 -19   4   5       60.74       47.21     10.03 o
 -18   4   5       23.08       14.10      5.39 o
 -17   4   5       59.56       57.47      7.04 o
 -16   4   5       49.06       53.93      8.66 o
 -15   4   5       71.49       69.71      9.08 o
 -14   4   5      151.69      151.34      9.02 o
 -13   4   5       51.13       46.45      7.35 o
 -12   4   5      422.44      439.48     18.41 o
 -11   4   5      417.95      458.81     18.59 o
 -10   4   5      282.15      275.73     16.15 o
  -9   4   5       97.61      123.74     10.94 o
  -8   4   5      426.33      424.60     16.75 o
  -7   4   5      254.25      275.81     15.56 o
  -6   4   5      290.72      290.82     15.61 o
  -5   4   5       41.26       53.43      4.72 o
  -4   4   5       90.05      120.54      6.98 o
  -3   4   5      378.02      364.06     28.81 o
  -2   4   5      599.99      562.50     12.00 o
  -1   4   5      616.57      624.55     12.49 o
   0   4   5      346.46      303.09      9.82 o
   1   4   5     1640.11     1652.37     37.54 o
   2   4   5       63.43       53.22      5.17 o
   3   4   5     1536.74     1541.52     29.67 o
   4   4   5       20.79        4.10      5.44 o
   5   4   5      366.94      306.15     34.86 o
   6   4   5      336.90      319.05     15.77 o
   7   4   5      677.50      710.57     23.47 o
   8   4   5       99.09       73.71     10.07 o
   9   4   5     1143.76     1010.94     29.55 o
  10   4   5     1291.38     1115.78     31.58 o
  11   4   5       53.62       32.46      8.98 o
  12   4   5       24.68       21.29     11.04 o
  13   4   5      202.85      180.97     24.25 o
  14   4   5       50.76       36.44     12.55 o
  15   4   5       32.79       31.19     12.98 o
  16   4   5      102.73      129.30     21.92 o
  17   4   5      230.81      234.73     49.56 o
  18   4   5       54.94       49.98     18.25 o
  19   4   5       27.48       21.31     17.75 o
  20   4   5       27.22       14.33     18.30 o
  21   4   5       39.85       14.73     31.36 o
 -24   5   5        8.74        2.92      7.60 o
 -23   5   5       19.07        9.17      8.02 o
 -22   5   5        3.28        1.98      6.76 o
 -21   5   5       14.71       20.86      7.72 o
 -20   5   5        0.88       -2.69      5.07 o
 -19   5   5        0.12        2.38      4.85 o
 -18   5   5        2.70        1.25      4.68 o
 -17   5   5       33.52       31.02      5.95 o
 -16   5   5        4.40        3.24      4.49 o
 -15   5   5       11.59        4.23      3.73 o
 -14   5   5       21.38       21.56      4.56 o
 -13   5   5       12.68       13.82      4.18 o
 -12   5   5        6.14        2.90      3.30 o
 -11   5   5      148.79      145.88     14.20 o
 -10   5   5       69.93       72.73      9.01 o
  -9   5   5       31.04       42.13      7.97 o
  -8   5   5      201.48      213.19     14.10 o
  -7   5   5       55.38       50.98      7.59 o
  -6   5   5       74.04       71.08      8.24 o
  -5   5   5       97.12      110.85      8.77 o
  -4   5   5       23.78       14.73      4.15 o
  -3   5   5        0.73        5.80      2.93 o
  -2   5   5       80.65      100.16     11.31 o
  -1   5   5       76.01       73.51     24.84 o
   0   5   5       45.91       47.98      5.39 o
   1   5   5       60.35       46.62      6.01 o
   2   5   5       81.40       68.36      6.70 o
   3   5   5       91.58       98.85     14.35 o
   4   5   5       13.16       11.87      7.31 o
   5   5   5      327.22      313.28     29.74 o
   6   5   5       90.19       90.41     10.61 o
   7   5   5        0.18       -0.94      5.58 o
   8   5   5      371.89      381.19     18.32 o
   9   5   5       89.38       81.97     16.42 o
  10   5   5      121.63      115.56     12.46 o
  11   5   5      100.61       62.54     10.50 o
  12   5   5        0.47        2.22      9.69 o
  13   5   5        0.60       -0.66      9.70 o
  14   5   5        3.66       -5.79     15.99 o
  15   5   5        0.04      -12.39     15.07 o
  16   5   5      106.99       75.10     16.00 o
  17   5   5        3.60      -18.48     18.48 o
  18   5   5      205.13      191.73     36.32 o
  19   5   5        1.05      -11.20     29.07 o
  20   5   5       67.82       45.99     20.76 o
  21   5   5      288.99      476.30     61.08 o
 -24   6   5        0.63       -7.90      7.90 o
 -23   6   5      147.85      178.85     17.53 o
 -22   6   5        2.56        6.78      7.52 o
 -21   6   5        6.76        0.32      6.29 o
 -20   6   5      271.26      296.68     20.12 o
 -19   6   5        0.18        2.38      5.04 o
 -18   6   5      253.02      259.71     23.07 o
 -17   6   5        8.73        4.18      4.94 o
 -16   6   5       13.33       14.24      4.89 o
 -15   6   5       26.16       24.97      4.94 o
 -14   6   5      212.30      197.73     10.32 o
 -13   6   5        0.00        0.28      3.19 o
 -12   6   5        9.25        5.49      3.25 o
 -11   6   5      116.59      121.45     11.89 o
 -10   6   5        0.15       -0.62      4.37 o
  -9   6   5      374.57      362.30     18.22 o
  -8   6   5       58.59       62.89      8.62 o
  -7   6   5       13.94       10.42      4.76 o
  -6   6   5      239.01      192.25     11.69 o
  -5   6   5       15.79       11.56      4.27 o
  -4   6   5       85.59       75.49      9.47 o
  -3   6   5      209.34      208.86     25.38 o
  -2   6   5       17.30        6.62      5.17 o
  -1   6   5       35.43       10.38      7.87 o
   0   6   5       32.18        8.92     11.43 o
   1   6   5        0.22       -3.87      4.19 o
   2   6   5      348.10      352.02     18.91 o
   3   6   5      496.22      448.28     27.16 o
   4   6   5      923.25      780.55     28.42 o
   5   6   5        6.35        4.41      8.73 o
   6   6   5      116.83      114.16     11.64 o
   7   6   5       14.51        6.65      6.59 o
   8   6   5        0.46       -3.31      5.70 o
   9   6   5        2.81       -2.09      5.79 o
  10   6   5        0.01       -6.84      8.61 o
  11   6   5       33.23       29.59      8.70 o
  12   6   5       12.18        0.02      8.55 o
  13   6   5       44.47       29.82      9.72 o
  14   6   5        2.13       -6.80     12.92 o
  15   6   5      191.01      212.01     26.68 o
  16   6   5        6.44       -1.48     11.84 o
  17   6   5      137.68      173.23     21.53 o
  18   6   5       40.22       71.27     25.70 o
  19   6   5        7.88        8.77     16.50 o
  20   6   5      365.58      457.33     91.81 o
  21   6   5        0.22        5.20     26.56 o
 -23   7   5        0.05        3.56      7.66 o
 -22   7   5       62.13       64.48     10.99 o
 -21   7   5        0.08        2.18      7.42 o
 -20   7   5        1.52        1.65      6.33 o
 -19   7   5       15.05       11.96      6.56 o
 -18   7   5       50.74       45.79      7.24 o
 -17   7   5        7.16        8.06      5.06 o
 -16   7   5       42.73       46.92      6.77 o
 -15   7   5        0.04       -3.80      3.80 o
 -14   7   5        5.63        5.22      3.83 o
 -13   7   5        0.68       -3.24      3.24 o
 -12   7   5       27.50       28.84      4.42 o
 -11   7   5       57.75       39.56      8.09 o
 -10   7   5      119.13      124.97     12.72 o
  -9   7   5      106.58      110.45     10.08 o
  -8   7   5      161.24      174.00     11.90 o
  -7   7   5      104.65      105.58      9.36 o
  -6   7   5       55.19       50.35      7.67 o
  -5   7   5        4.96        2.26      4.47 o
  -4   7   5      474.13      490.01     17.88 o
  -3   7   5       15.91       11.22      5.31 o
  -2   7   5      362.24      355.15     15.87 o
  -1   7   5      360.03      324.93     15.43 o
   0   7   5      552.21      524.66     21.74 o
   1   7   5       83.45       96.22     27.25 o
   2   7   5     1988.51     1945.83     47.74 o
   3   7   5      142.81      142.93     14.06 o
   4   7   5      104.05      100.35     12.64 o
   5   7   5        6.55        1.04      7.86 o
   6   7   5        0.18       -1.18      5.39 o
   7   7   5       33.05       34.42      8.04 o
   8   7   5       67.05       45.15      9.59 o
   9   7   5       39.40       33.12      8.87 o
  10   7   5      297.65      272.80     18.52 o
  11   7   5        8.65        9.53      8.49 o
  12   7   5       12.19       16.40      8.61 o
  13   7   5       89.44       58.80     15.20 o
  14   7   5       39.29       42.40     13.48 o
  15   7   5       24.75       14.28     20.35 o
  16   7   5        0.94      -11.20     11.20 o
  17   7   5       62.15       42.38     15.73 o
  18   7   5      343.15      427.00     46.08 o
  19   7   5        0.01        3.93     16.51 o
  20   7   5      267.55      354.29     57.94 o
 -22   8   5        1.03       -2.75      7.32 o
 -21   8   5      497.46      520.48     26.75 o
 -20   8   5        9.58       12.12      7.24 o
 -19   8   5      168.23      141.31     13.40 o
 -18   8   5       12.58        5.49      6.53 o
 -17   8   5      385.30      457.67     40.44 o
 -16   8   5       62.36       51.72      7.19 o
 -15   8   5        8.20        6.24      4.62 o
 -14   8   5       18.32       13.33      4.55 o
 -13   8   5        1.68        4.12      3.62 o
 -12   8   5      102.03       92.31      7.12 o
 -11   8   5       71.34       54.96      8.05 o
 -10   8   5      117.37      134.93     11.28 o
  -9   8   5       51.13       47.12      8.35 o
  -8   8   5       41.16       42.25      7.81 o
  -7   8   5      125.08      120.33     11.33 o
  -6   8   5       66.58       69.06      8.98 o
  -5   8   5      102.54      117.67     12.21 o
  -4   8   5       18.62       12.90      5.72 o
  -3   8   5      863.71      791.73     23.80 o
  -2   8   5     1066.58     1049.26     27.93 o
  -1   8   5      244.54      236.96     17.44 o
   0   8   5      423.75      335.55     27.24 o
   1   8   5     1472.07     1403.75     77.48 o
   2   8   5        4.27        3.30     14.15 o
   3   8   5      277.32      252.43     25.48 o
   4   8   5       82.81       84.62     12.01 o
   5   8   5        9.87        5.68      8.12 o
   6   8   5      370.73      384.93     23.66 o
   7   8   5      292.19      249.07     16.77 o
   8   8   5       27.11       31.09      8.39 o
   9   8   5       73.87       59.02     11.90 o
  10   8   5        0.00        5.13      7.05 o
  11   8   5      155.57      167.72     15.51 o
  12   8   5       39.31       27.86      9.44 o
  13   8   5        0.04      -14.77     15.60 o
  14   8   5        1.60      -10.18     10.18 o
  15   8   5        0.17        1.45     11.36 o
  16   8   5       13.83       -0.55     11.42 o
  17   8   5       71.20       49.86     19.61 o
  18   8   5       42.67       67.16     25.62 o
  19   8   5      325.89      296.38     28.18 o
 -21   9   5       13.01       19.38      8.59 o
 -20   9   5        3.13        1.82      6.79 o
 -19   9   5       11.62       19.57      7.55 o
 -18   9   5      294.85      288.48     30.96 o
 -17   9   5      309.51      331.45     19.39 o
 -16   9   5        9.67        1.70      5.54 o
 -15   9   5       81.21       69.35      7.12 o
 -14   9   5      273.27      290.41     14.62 o
 -13   9   5       10.20       14.54      4.45 o
 -12   9   5        1.32       -0.60      3.50 o
 -11   9   5      339.97      322.04     11.94 o
 -10   9   5        0.39        0.46      5.47 o
  -9   9   5        0.85        4.95      5.72 o
  -8   9   5      120.06      117.28     11.59 o
  -7   9   5       42.25       45.24      8.26 o
  -6   9   5       69.63       65.70      9.00 o
  -5   9   5        2.26        8.54      5.74 o
  -4   9   5       12.94       11.72      6.03 o
  -3   9   5       86.08       84.79     11.74 o
  -2   9   5       31.74       47.80      9.84 o
  -1   9   5      188.69      188.72     43.08 o
   0   9   5       17.17       15.57     10.98 o
   1   9   5      541.44      479.69     48.11 o
   2   9   5      926.17      870.43     41.55 o
   3   9   5      113.65       83.87     17.41 o
   4   9   5        0.02        1.13     10.15 o
   5   9   5        3.71       -4.22      9.27 o
   6   9   5       34.76       16.87     13.04 o
   7   9   5      317.27      281.87     18.64 o
   8   9   5       95.41       85.75     11.79 o
   9   9   5      154.71      133.02     14.07 o
  10   9   5        3.38        2.70      7.38 o
  11   9   5       87.39       39.18     10.11 o
  12   9   5       57.49       66.12     11.61 o
  13   9   5       90.26       76.75     12.67 o
  14   9   5       16.84       20.63     13.89 o
  15   9   5        8.39        8.68     18.02 o
  16   9   5       32.60       11.95     19.93 o
  17   9   5        0.00      -18.17     22.43 o
  18   9   5       10.74       -3.77     20.74 o
 -21  10   5       63.62       43.39     10.80 o
 -20  10   5        0.22        0.64      7.19 o
 -19  10   5        1.03       -0.21      6.67 o
 -18  10   5      118.99      122.00     22.66 o
 -17  10   5      109.63       79.89     10.41 o
 -16  10   5        1.80       10.09      6.44 o
 -15  10   5       74.60       89.05     15.47 o
 -14  10   5        2.27        0.86      4.53 o
 -13  10   5       41.73       48.28      6.87 o
 -12  10   5      147.88      144.19     10.12 o
 -11  10   5       10.94        6.58      3.77 o
 -10  10   5       79.74       82.67     10.84 o
  -9  10   5      207.38      189.54     19.89 o
  -8  10   5      413.53      352.48     19.67 o
  -7  10   5      154.43      141.84     16.87 o
  -6  10   5      430.89      418.87     22.02 o
  -5  10   5     1706.02     1692.03     48.48 o
  -4  10   5       24.65       23.77      8.74 o
  -3  10   5      160.66      126.89     19.12 o
  -2  10   5      781.94      804.27     39.66 o
  -1  10   5      262.61      275.73     27.07 o
   0  10   5       68.45       30.29     12.71 o
   1  10   5      224.85      231.70     25.74 o
   2  10   5       13.41       28.03     12.89 o
   3  10   5       45.76       36.08     14.05 o
   4  10   5       25.29       10.05     11.80 o
   5  10   5       92.56       75.91     17.80 o
   6  10   5       53.96       57.39     16.86 o
   7  10   5       37.74       26.20     11.05 o
   8  10   5       62.80       40.51     11.24 o
   9  10   5       39.16       38.56     11.83 o
  10  10   5        0.89        0.04      8.80 o
  11  10   5      253.53      305.00     20.59 o
  12  10   5       64.22       62.47     17.63 o
  13  10   5        0.42       -1.71     11.46 o
  14  10   5      328.07      348.84     32.13 o
  15  10   5        0.90        3.10     27.64 o
  16  10   5      203.15      233.00     44.04 o
  17  10   5        4.81       -3.67     25.09 o
  18  10   5       12.87      -12.78     17.52 o
 -19  11   5        0.63       -3.38      6.99 o
 -18  11   5        0.25       -1.34      6.45 o
 -17  11   5      251.12      254.38     17.63 o
 -16  11   5        0.16        2.76      5.62 o
 -15  11   5      142.96      150.37     14.04 o
 -14  11   5       34.76       25.62      6.45 o
 -13  11   5        3.64        3.14      4.46 o
 -12  11   5       18.03       20.73      7.41 o
 -11  11   5       87.80       90.31      7.39 o
 -10  11   5        4.78        6.78      7.07 o
  -9  11   5       16.74       13.24     10.71 o
  -8  11   5       47.64       49.98      9.25 o
  -7  11   5      254.99      233.00     20.91 o
  -6  11   5       51.59       31.33     11.63 o
  -5  11   5       48.47       44.41     10.68 o
  -4  11   5      136.79      118.38     33.40 o
  -3  11   5      665.58      583.63     34.78 o
  -2  11   5        3.61        0.39     10.08 o
  -1  11   5      106.28       57.14     15.34 o
   0  11   5       70.83       98.15     20.92 o
   1  11   5       22.58       17.35     20.77 o
   2  11   5        6.75       12.19     14.31 o
   3  11   5       13.01        4.56     11.97 o
   4  11   5        6.98       34.75     14.94 o
   5  11   5       76.09       45.81     15.72 o
   6  11   5      233.45      279.08     31.10 o
   7  11   5        5.99       17.17     12.82 o
   8  11   5       14.52       14.94     10.23 o
   9  11   5       46.40       56.05     13.56 o
  10  11   5       36.01       26.20     12.46 o
  11  11   5       71.98       80.36     16.58 o
  12  11   5      121.74      128.44     19.45 o
  13  11   5       92.24      111.81     18.07 o
  14  11   5      104.21      133.92     19.39 o
  15  11   5        0.07      -32.75     32.75 o
  16  11   5       12.06        0.80     37.54 o
 -18  12   5       13.61        5.16      7.66 o
 -17  12   5        0.00       -2.28      6.32 o
 -16  12   5       11.48        7.71      6.82 o
 -15  12   5       21.25        9.43      6.44 o
 -14  12   5      100.24      106.94     12.88 o
 -13  12   5       74.47       81.71      9.35 o
 -12  12   5       46.71       39.89      6.84 o
 -11  12   5        2.00        0.79      7.01 o
 -10  12   5        3.37        8.66      8.42 o
  -9  12   5       84.20       89.25     14.04 o
  -8  12   5      213.98      206.54     19.43 o
  -7  12   5      272.21      259.33     21.60 o
  -6  12   5      111.07       98.56     14.21 o
  -5  12   5       71.23       46.25     14.88 o
  -4  12   5       63.40       71.18     27.87 o
  -3  12   5       43.79       46.47     17.82 o
  -2  12   5      405.86      415.67     62.30 o
  -1  12   5       73.12       73.13     17.69 o
   0  12   5       83.81       50.76     16.86 o
   1  12   5        0.32        8.28     12.60 o
   2  12   5       15.71       16.11     24.05 o
   3  12   5       13.30       -7.79     11.95 o
   4  12   5      207.09      233.89     29.27 o
   5  12   5       56.12       39.43     16.21 o
   6  12   5        3.64        0.12     13.84 o
   7  12   5       94.44      124.03     18.18 o
   8  12   5       20.38       27.87     25.36 o
   9  12   5        1.52       12.60     11.31 o
  10  12   5        6.20        0.89     22.63 o
  11  12   5      120.94      159.08     20.06 o
  12  12   5        2.06        5.16     11.24 o
  13  12   5       21.17      -28.62     38.74 o
  14  12   5      220.11      178.41     54.59 o
  15  12   5        5.14      -31.63     35.62 o
 -17  13   5      122.97      117.88     13.03 o
 -16  13   5        7.10       11.24      6.79 o
 -15  13   5        0.78       -5.43      5.43 o
 -14  13   5       65.45       63.51      9.90 o
 -13  13   5      123.49      122.30     10.95 o
 -12  13   5       24.83       12.89     13.54 o
 -11  13   5        0.25        2.72     11.50 o
 -10  13   5       63.39       79.11     18.07 o
  -9  13   5       29.54       40.12     11.58 o
  -8  13   5      166.18      187.76     19.38 o
  -7  13   5       33.37       29.38     24.10 o
  -6  13   5       83.26       98.72     23.89 o
  -5  13   5        4.84       32.47     18.65 o
  -4  13   5        5.57       10.28     12.74 o
  -3  13   5        1.46        4.94     12.76 o
  -2  13   5       11.98        6.98     16.97 o
  -1  13   5       15.44       12.21     13.28 o
   0  13   5      233.05      296.75     32.92 o
   1  13   5       33.16       40.92     18.05 o
   2  13   5      145.08      205.44     28.61 o
   3  13   5      353.00      416.27     50.87 o
   4  13   5       10.47        7.25     15.22 o
   5  13   5        2.16        4.41     15.00 o
   6  13   5      164.46      128.51     26.05 o
   7  13   5       43.30       65.25     27.95 o
   8  13   5       30.10       33.84     19.01 o
   9  13   5       54.36       63.82     25.13 o
  10  13   5      114.44      105.50     50.13 o
  11  13   5      116.24       95.74     51.15 o
  12  13   5        0.15      -16.47     39.68 o
  13  13   5       10.16       -5.41     40.87 o
  14  13   5        8.32      -28.78     38.35 o
 -15  14   5        1.41       -2.98     18.24 o
 -14  14   5       54.18       65.75     19.71 o
 -13  14   5       26.63        5.15     14.59 o
 -12  14   5       44.60       29.57     16.25 o
 -11  14   5        1.92        7.88     13.45 o
 -10  14   5       56.06       44.96     15.66 o
  -9  14   5       90.95       91.71     29.43 o
  -8  14   5       39.57       45.84     15.54 o
  -7  14   5      110.90      138.04     23.05 o
  -6  14   5       21.64       33.23     35.70 o
  -5  14   5        6.20        9.30     13.69 o
  -4  14   5        3.32       -5.61     13.60 o
  -3  14   5        2.18       25.16     16.20 o
  -2  14   5        6.05       12.84     14.77 o
  -1  14   5       35.57       24.03     16.87 o
   0  14   5        0.01      -10.25     14.13 o
   1  14   5       63.73       82.27     21.88 o
   2  14   5        5.15       10.79     26.90 o
   3  14   5       80.86      123.69     25.15 o
   4  14   5       23.33       41.75     18.92 o
   5  14   5      249.91      216.37     33.45 o
   6  14   5      405.71      420.87     56.94 o
   7  14   5      230.45      260.28     61.87 o
   8  14   5      109.67      153.03     55.60 o
   9  14   5      139.38      159.11     57.21 o
  10  14   5      167.22      139.16     58.12 o
  11  14   5       20.04        6.46     44.62 o
  12  14   5      424.09      563.30     84.18 o
 -12  15   5       20.19       24.69     21.15 o
 -11  15   5       56.34       42.96     18.02 o
 -10  15   5        5.73       10.98     23.40 o
  -9  15   5       43.54       18.91     21.62 o
  -8  15   5        0.11        3.61     21.60 o
  -7  15   5        0.46        9.79     22.23 o
  -6  15   5        0.77       11.72     42.05 o
  -5  15   5        2.55        8.20     15.24 o
  -4  15   5       99.23      120.55     31.42 o
  -3  15   5       15.12       20.15     28.37 o
  -2  15   5       29.35       51.96     20.80 o
  -1  15   5       35.03       45.48     21.23 o
   0  15   5       67.48       59.61     38.50 o
   1  15   5        5.93       11.26     23.30 o
   2  15   5        4.01        8.97     20.13 o
   3  15   5      169.18      273.66     35.66 o
   4  15   5       34.94       29.52     42.80 o
   5  15   5        7.42        3.23     41.32 o
   6  15   5        0.43      -28.13     40.05 o
   7  15   5       44.18        6.92     46.04 o
   8  15   5        0.99      -38.57     38.57 o
   9  15   5       48.40      -39.99     42.71 o
  -9  16   5       16.12       12.03     27.68 o
  -8  16   5       14.96       12.01     23.11 o
  -7  16   5       31.72        6.68     23.78 o
  -6  16   5      229.64      210.02     40.84 o
  -5  16   5      130.88      157.86     28.49 o
  -4  16   5       87.04      114.56     26.61 o
  -3  16   5      156.15      166.62     30.02 o
  -2  16   5       10.49       36.12     20.91 o
  -1  16   5       13.89        7.57     19.90 o
   0  16   5        8.50       14.67     19.98 o
   1  16   5       12.30       -4.67     36.97 o
   2  16   5        6.76        9.72     39.79 o
   3  16   5       20.93      -38.82     38.82 o
   4  16   5        4.32      -36.41     36.41 o
   5  16   5        1.61      -40.74     40.74 o
   6  16   5       13.02      -22.44     43.69 o
  -2  17   5       26.39        7.49     36.01 o
  -1  17   5       33.62       41.25     41.39 o
 -25   0   6       41.45       78.40     29.66 o
 -24   0   6       20.80       23.42     16.78 o
 -23   0   6        2.04        2.47     14.13 o
 -22   0   6       17.69        8.61     22.94 o
 -21   0   6       68.54       50.39     16.14 o
 -20   0   6       15.23        5.40     12.27 o
 -19   0   6       21.41        1.18     11.09 o
 -18   0   6       59.39       26.12     13.08 o
 -17   0   6       78.93       85.76     16.23 o
 -16   0   6      175.48      197.14     17.86 o
 -15   0   6      514.29      578.08     25.42 o
 -14   0   6      142.89      133.11     14.67 o
 -13   0   6     1552.93     1594.79     43.65 o
 -12   0   6     5082.04     5241.35    137.86 o
 -11   0   6     3143.47     3272.40     70.33 o
 -10   0   6      366.77      381.68     24.32 o
  -9   0   6       11.01        8.80      7.68 o
  -8   0   6      115.99      112.99     11.40 o
  -7   0   6     1855.74     1834.72     44.08 o
  -6   0   6       49.64       52.86      7.96 o
  -5   0   6        0.89       -3.75      3.75 o
  -4   0   6        1.90        2.15      6.47 o
  -3   0   6       45.48       40.30      7.25 o
  -2   0   6     1037.62      896.84     26.24 o
  -1   0   6      362.00      362.61     15.78 o
   0   0   6      161.21      191.93     13.02 o
   1   0   6       36.22       27.95      4.74 o
   2   0   6        1.42        4.76      4.00 o
   3   0   6       70.49       60.45      6.94 o
   4   0   6      198.78      193.30     11.09 o
   5   0   6      358.98      321.24     16.52 o
   6   0   6     1137.09     1102.27     32.29 o
   7   0   6      561.29      522.42     31.42 o
   8   0   6     1841.53     1792.90     45.73 o
   9   0   6        3.31       11.66     13.49 o
  10   0   6      773.52      731.37     50.29 o
  11   0   6      649.48      589.24     46.72 o
  12   0   6       13.30       26.77     17.82 o
  13   0   6       11.78       34.81     19.56 o
  14   0   6      396.84      404.58     47.29 o
  15   0   6        0.05       13.04     18.94 o
  16   0   6        0.09       45.11     22.97 o
  17   0   6       12.43      -21.11     21.11 o
  18   0   6       43.81       38.68     27.35 o
  19   0   6        0.55       -1.73     24.23 o
  20   0   6        0.43      -22.11     22.11 o
 -24   1   6       25.28       24.82     12.42 o
 -23   1   6        1.19        3.53      9.82 o
 -22   1   6       39.44       27.14     10.97 o
 -21   1   6       12.93       21.87     10.10 o
 -20   1   6       30.55       34.36     11.90 o
 -19   1   6       53.91       37.44      9.97 o
 -18   1   6        5.00        8.59      7.49 o
 -17   1   6       33.62       22.41      8.14 o
 -16   1   6       23.20       20.13      7.81 o
 -15   1   6        5.32       -1.90      5.66 o
 -14   1   6      470.05      483.36     18.17 o
 -13   1   6       94.75      107.46      9.89 o
 -12   1   6      490.76      516.85     16.48 o
 -11   1   6     3442.98     3530.58     52.59 o
 -10   1   6      329.43      306.58     12.97 o
  -9   1   6       64.27       61.83      8.67 o
  -8   1   6        0.66        3.56      3.55 o
  -7   1   6       33.07       28.27      4.80 o
  -6   1   6        9.85        8.77      3.56 o
  -5   1   6       15.59       20.23      4.34 o
  -4   1   6       34.07       35.00      4.85 o
  -3   1   6      643.56      616.12     15.03 o
  -2   1   6     1590.54     1584.13     26.98 o
  -1   1   6     1199.13     1155.84     23.37 o
   0   1   6      124.51      135.80      6.71 o
   1   1   6      241.28      254.71      9.56 o
   2   1   6      379.52      361.72      9.01 o
   3   1   6       42.76       34.47      3.94 o
   4   1   6      116.91      102.96      6.01 o
   5   1   6      470.33      480.29     12.27 o
   6   1   6      569.33      533.97     15.31 o
   7   1   6     2209.83     2040.01     38.24 o
   8   1   6      705.06      675.12     27.26 o
   9   1   6        7.87        5.14      6.39 o
  10   1   6       72.50       75.79     12.56 o
  11   1   6      184.02      171.26     21.35 o
  12   1   6       21.71       37.13     16.79 o
  13   1   6       32.10       25.37     13.53 o
  14   1   6       34.06       58.18     16.14 o
  15   1   6       19.97       35.42     28.13 o
  16   1   6        0.07        5.83     14.79 o
  17   1   6     1182.63     1437.52     86.36 o
  18   1   6        1.31       12.74     17.02 o
  19   1   6        2.12      -12.74     19.22 o
  20   1   6       76.82       76.15     23.90 o
 -24   2   6        0.26       -7.21     11.98 o
 -23   2   6        3.69        6.67     11.94 o
 -22   2   6       84.90      113.04     17.80 o
 -21   2   6       34.90       35.90     10.84 o
 -20   2   6        0.45       -4.47      7.72 o
 -19   2   6        0.74       -2.36      7.24 o
 -18   2   6       29.54       31.48      9.15 o
 -17   2   6       14.73       14.64      7.40 o
 -16   2   6       19.00        4.47      6.37 o
 -15   2   6        2.29        1.57      5.87 o
 -14   2   6       24.55       26.27      7.51 o
 -13   2   6       42.57       48.70      8.65 o
 -12   2   6      473.06      497.28     20.24 o
 -11   2   6       45.30       31.48      6.99 o
 -10   2   6       96.76       94.18      8.46 o
  -9   2   6       62.15       74.35      9.23 o
  -8   2   6        0.65        2.93      3.25 o
  -7   2   6       51.21       45.42      8.22 o
  -6   2   6        4.90        3.80      3.23 o
  -5   2   6        8.21        0.19      3.22 o
  -4   2   6      126.11      130.62      7.98 o
  -3   2   6        9.59        5.87      3.43 o
  -2   2   6      469.99      443.90     12.96 o
  -1   2   6      276.88      278.06     10.10 o
   0   2   6        8.15        4.34      2.71 o
   1   2   6       85.30       96.96      6.14 o
   2   2   6        0.64        1.17      2.77 o
   3   2   6      112.96      110.78      7.03 o
   4   2   6       13.17        7.20      3.49 o
   5   2   6      119.80      117.78      7.64 o
   6   2   6      851.61      798.43     24.36 o
   7   2   6      180.01      184.38     18.28 o
   8   2   6      118.25       79.37     10.20 o
   9   2   6      321.76      314.42     18.31 o
  10   2   6       92.59       99.94     11.51 o
  11   2   6       91.46       57.42     22.78 o
  12   2   6        7.21       21.36     12.31 o
  13   2   6       96.93       59.31     15.75 o
  14   2   6        0.77       15.10     12.50 o
  15   2   6        0.09       -7.16     12.17 o
  16   2   6        7.39       27.27     15.58 o
  17   2   6      126.02      128.80     53.71 o
  18   2   6       99.83       94.10     23.08 o
  19   2   6        5.92       -7.21     17.74 o
  20   2   6       53.62       30.81     21.59 o
 -24   3   6        0.47       -7.96     14.11 o
 -23   3   6        6.82       -2.43      9.62 o
 -22   3   6        0.66        1.39      9.42 o
 -21   3   6       40.23       25.59     10.63 o
 -20   3   6      118.76      103.86     13.80 o
 -19   3   6        4.63        5.82      7.30 o
 -18   3   6        1.75        0.01      6.58 o
 -17   3   6        0.84       -4.10      5.92 o
 -16   3   6        0.15       -1.14      5.94 o
 -15   3   6        1.42       -0.08      6.20 o
 -14   3   6      107.72      101.75     11.73 o
 -13   3   6        3.56       -0.47      5.17 o
 -12   3   6        0.08       -0.65      4.84 o
 -11   3   6      255.41      251.75     16.51 o
 -10   3   6      206.21      216.44     15.37 o
  -9   3   6       74.13       92.21     10.09 o
  -8   3   6      220.18      235.70     15.15 o
  -7   3   6      398.46      364.47     30.39 o
  -6   3   6       52.47       10.66      9.74 o
  -5   3   6      542.24      184.58     18.27 o
  -4   3   6      761.71      734.72     16.74 o
  -3   3   6     1533.57     1568.86     24.51 o
  -2   3   6      470.24      477.93     11.20 o
  -1   3   6        0.76        0.91      2.59 o
   0   3   6        1.33       -0.22      2.71 o
   1   3   6       99.31       95.04      6.31 o
   2   3   6      121.68      124.54      6.91 o
   3   3   6     1050.70     1034.07     18.07 o
   4   3   6       53.46       37.49      6.05 o
   5   3   6      712.47      662.36     28.49 o
   6   3   6     1218.37     1088.91     29.56 o
   7   3   6     1472.23     1529.73     36.69 o
   8   3   6       42.78       53.29      9.28 o
   9   3   6      175.66      165.62     14.09 o
  10   3   6      422.88      420.12     19.98 o
  11   3   6       27.51       11.33      7.72 o
  12   3   6      228.90      229.58     20.88 o
  13   3   6      656.03      648.40     87.03 o
  14   3   6      260.27      264.95     27.84 o
  15   3   6       24.47       13.32     13.32 o
  16   3   6      214.27      220.98     27.67 o
  17   3   6       38.50        5.58     18.98 o
  18   3   6       61.18       59.65     44.83 o
  19   3   6        9.21        0.94     17.07 o
  20   3   6        6.37      -15.58     17.32 o
 -24   4   6        0.04       -5.90     15.64 o
 -23   4   6       77.37       84.04     17.18 o
 -22   4   6       87.07       88.43     14.13 o
 -21   4   6       64.18       79.96     18.61 o
 -20   4   6        6.38       14.74      8.66 o
 -19   4   6        5.22        6.11      7.84 o
 -18   4   6       17.26       10.51      7.76 o
 -17   4   6       10.43       15.02      7.72 o
 -16   4   6        0.22        1.14      5.91 o
 -15   4   6       99.58       97.51     12.50 o
 -14   4   6       55.05       46.75      9.05 o
 -13   4   6        4.19        7.29      6.26 o
 -12   4   6        6.99       10.37      5.99 o
 -11   4   6       12.86       10.40      5.68 o
 -10   4   6       17.27       20.68      6.47 o
  -9   4   6       75.51       61.23      9.12 o
  -8   4   6        3.72        5.19      5.20 o
  -7   4   6      159.80      143.15     12.09 o
  -6   4   6      415.42      405.04     19.03 o
  -5   4   6      103.20      106.08     14.23 o
  -4   4   6      129.16       65.91     35.70 o
  -3   4   6     1162.82     1191.20     21.05 o
  -2   4   6       52.53       61.16      5.09 o
  -1   4   6       53.08       63.73      5.16 o
   0   4   6      232.62      236.34      9.08 o
   1   4   6        2.67        5.94      3.64 o
   2   4   6      723.95      745.87     25.11 o
   3   4   6      127.05      149.72     13.85 o
   4   4   6      257.56      243.07     23.29 o
   5   4   6       39.63       37.65      7.85 o
   6   4   6      885.88      826.08     25.82 o
   7   4   6       26.97       23.46      7.37 o
   8   4   6      140.79      107.03     12.07 o
   9   4   6       49.18       35.50     10.51 o
  10   4   6        6.50       -0.39      6.63 o
  11   4   6      111.10      109.96     13.07 o
  12   4   6        0.92       -2.61      7.59 o
  13   4   6       41.04       38.63     15.00 o
  14   4   6       20.08       33.67     14.23 o
  15   4   6        6.27       21.19     15.06 o
  16   4   6       44.10       23.14     16.00 o
  17   4   6        3.41       -9.52     23.62 o
  18   4   6       46.94       20.77     18.46 o
  19   4   6       30.73       -8.15     24.55 o
  20   4   6       16.59       24.31     19.83 o
 -23   5   6       67.70       64.45     20.44 o
 -22   5   6        8.56       10.46     14.19 o
 -21   5   6        0.47        0.91      8.85 o
 -20   5   6      136.33      149.88     20.56 o
 -19   5   6        9.55        8.80      8.05 o
 -18   5   6       12.89        2.12      7.20 o
 -17   5   6       27.62       23.45      8.76 o
 -16   5   6        8.89       13.61      7.48 o
 -15   5   6       20.79       15.72      7.63 o
 -14   5   6        3.65       -3.01      5.74 o
 -13   5   6      302.21      361.20     21.10 o
 -12   5   6       90.23       76.48     10.18 o
 -11   5   6        3.76        1.96      5.48 o
 -10   5   6        4.66       -2.36      5.83 o
  -9   5   6        4.91       -0.49      4.89 o
  -8   5   6      900.65      931.59     27.63 o
  -7   5   6      226.30      243.17     24.22 o
  -6   5   6      466.29      449.50     18.14 o
  -5   5   6      233.92      208.94     13.94 o
  -4   5   6     1469.46     1320.55     29.16 o
  -3   5   6      749.07      751.40     23.95 o
  -2   5   6      642.86      618.34     18.65 o
  -1   5   6      761.75      737.43     17.42 o
   0   5   6        3.54        3.40      3.85 o
   1   5   6       82.27       84.98      6.81 o
   2   5   6       41.45       35.07     15.07 o
   3   5   6      109.25      112.95     12.93 o
   4   5   6      319.89      253.53     18.20 o
   5   5   6       14.52        1.71      6.00 o
   6   5   6       81.00       72.03      9.92 o
   7   5   6       42.82       44.60      8.87 o
   8   5   6       13.22       26.99      8.39 o
   9   5   6       42.71       34.52      8.78 o
  10   5   6      192.07      173.81     15.40 o
  11   5   6      415.21      436.30     29.58 o
  12   5   6        7.45       -2.88     14.14 o
  13   5   6        9.66        3.97     18.03 o
  14   5   6        3.64       -7.30     13.31 o
  15   5   6        3.34      -10.17     11.61 o
  16   5   6      228.18      245.32     28.67 o
  17   5   6      120.38      133.02     29.80 o
  18   5   6      264.79      275.16     83.39 o
  19   5   6      140.73      158.56     41.34 o
 -23   6   6       40.14       36.12     40.13 o
 -22   6   6        1.60        7.26     13.31 o
 -21   6   6       44.12       38.42     17.47 o
 -20   6   6       18.70       19.88      9.07 o
 -19   6   6       69.63       73.94     13.88 o
 -18   6   6       40.12       47.27     10.47 o
 -17   6   6       60.98       58.03     10.67 o
 -16   6   6        0.49        4.59      6.96 o
 -15   6   6      101.35      111.43     13.04 o
 -14   6   6      244.19      250.97     18.15 o
 -13   6   6       84.45       69.11     10.30 o
 -12   6   6        1.97        1.38      6.07 o
 -11   6   6      482.39      497.15     21.13 o
 -10   6   6      156.92      147.79     13.55 o
  -9   6   6        5.37        2.03      5.45 o
  -8   6   6      139.64      135.01     12.38 o
  -7   6   6      254.42      245.05     14.58 o
  -6   6   6        0.40        0.49      4.38 o
  -5   6   6       13.04        8.11      5.54 o
  -4   6   6        3.94        2.94      4.69 o
  -3   6   6      178.29      179.13     13.40 o
  -2   6   6        3.67        3.47      4.80 o
  -1   6   6      415.99      405.65     14.28 o
   0   6   6       10.45        7.14      4.64 o
   1   6   6      417.33      442.64     29.71 o
   2   6   6      185.22      158.38     14.30 o
   3   6   6      381.25      384.81     21.17 o
   4   6   6       20.44       20.56      8.82 o
   5   6   6      626.14      546.56     28.61 o
   6   6   6        6.42        8.38      7.47 o
   7   6   6       13.66        8.42      6.71 o
   8   6   6        1.54       -0.98      6.60 o
   9   6   6       20.86        7.16      7.41 o
  10   6   6       13.77        5.60      8.90 o
  11   6   6       43.34       35.56      9.84 o
  12   6   6       45.96       10.79     12.88 o
  13   6   6       15.19       17.61      9.71 o
  14   6   6        1.16        1.41     11.42 o
  15   6   6       41.23       22.21     24.95 o
  16   6   6        8.21        7.29     22.27 o
  17   6   6      150.53      146.83     24.20 o
  18   6   6        5.00       -6.45     42.75 o
  19   6   6      224.35      227.00     56.07 o
 -22   7   6        5.94       23.01     15.56 o
 -21   7   6       27.44       40.84     17.03 o
 -20   7   6        3.10       11.72     12.60 o
 -19   7   6       55.60       60.46     12.12 o
 -18   7   6        7.81       12.34      8.82 o
 -17   7   6        1.17       -0.72      7.40 o
 -16   7   6        3.37        3.39      7.93 o
 -15   7   6      107.39      114.01     13.31 o
 -14   7   6       51.57       66.10     10.57 o
 -13   7   6       19.28       13.18      7.58 o
 -12   7   6      134.37      116.03     12.51 o
 -11   7   6      106.26      111.41     12.22 o
 -10   7   6      347.52      346.85     18.12 o
  -9   7   6       45.58       41.16      7.36 o
  -8   7   6      209.25      177.07     12.47 o
  -7   7   6       66.39       88.73     10.13 o
  -6   7   6       18.84       10.82      7.20 o
  -5   7   6        0.12       -3.05      4.83 o
  -4   7   6       56.58       48.89      8.16 o
  -3   7   6      415.37      398.15     17.79 o
  -2   7   6      252.91      250.85     15.52 o
  -1   7   6     1205.64     1145.55     35.16 o
   0   7   6     1363.45     1279.69     49.89 o
   1   7   6      854.36      823.92     38.90 o
   2   7   6      792.38      746.10     37.45 o
   3   7   6       15.83       16.35     10.26 o
   4   7   6       33.66       45.87     11.67 o
   5   7   6       28.85       35.40     10.75 o
   6   7   6      422.03      378.84     21.04 o
   7   7   6       90.67       46.64      9.92 o
   8   7   6      220.00      189.22     15.86 o
   9   7   6       14.63       23.23      8.90 o
  10   7   6        4.81        7.53      8.11 o
  11   7   6       36.53       32.17     13.15 o
  12   7   6        0.03       -4.26      7.59 o
  13   7   6       68.02       70.24     12.63 o
  14   7   6       77.18       76.37     16.70 o
  15   7   6       20.59       -3.80     19.94 o
  16   7   6       35.69        8.80     18.25 o
  17   7   6       18.95       -9.04     23.45 o
  18   7   6      342.59      400.96     66.13 o
 -22   8   6        2.90        4.29     20.09 o
 -21   8   6       15.00       14.62     15.55 o
 -20   8   6       77.25       67.18     19.05 o
 -19   8   6       63.77       74.66     19.64 o
 -18   8   6        6.48        3.78      8.11 o
 -17   8   6       69.71       58.89     11.29 o
 -16   8   6       78.28       64.00     11.02 o
 -15   8   6        0.00       -5.65      6.64 o
 -14   8   6       16.93       12.46      6.73 o
 -13   8   6      156.97      186.72     16.19 o
 -12   8   6        0.52       -0.34      5.29 o
 -11   8   6        9.55       14.76      6.21 o
 -10   8   6       37.00       22.00      6.69 o
  -9   8   6       36.42       31.09      7.53 o
  -8   8   6       84.75       80.03     10.22 o
  -7   8   6       13.57        5.71      6.33 o
  -6   8   6        0.06       -0.24      5.20 o
  -5   8   6       59.20       59.43      9.04 o
  -4   8   6      163.95      172.61     13.75 o
  -3   8   6      124.54      118.68     11.86 o
  -2   8   6      192.45      200.97     17.26 o
  -1   8   6     1170.51     1074.78     46.02 o
   0   8   6        5.21       -3.24      8.37 o
   1   8   6       99.01      113.45     18.40 o
   2   8   6      195.51      182.45     23.00 o
   3   8   6      317.25      275.54     26.95 o
   4   8   6        4.35        5.17     10.32 o
   5   8   6      250.01      224.23     25.86 o
   6   8   6        2.90        2.98      7.86 o
   7   8   6      451.87      426.21     21.26 o
   8   8   6        2.08        5.65      7.49 o
   9   8   6      106.30      138.61     14.71 o
  10   8   6        7.52       -6.10      7.54 o
  11   8   6       33.49       27.56     11.08 o
  12   8   6       70.89       56.60     11.11 o
  13   8   6      109.50      114.22     20.41 o
  14   8   6        6.88        3.43     10.59 o
  15   8   6        3.83        3.50     17.76 o
  16   8   6        2.92      -13.50     17.90 o
  17   8   6       45.94       -5.63     24.94 o
  18   8   6        3.35      -14.69     14.74 o
 -21   9   6       42.88       88.64     32.59 o
 -20   9   6       24.51        6.12     14.33 o
 -19   9   6      270.86      262.61     45.55 o
 -18   9   6        0.08       -7.48     11.32 o
 -17   9   6        1.79       -0.12     11.37 o
 -16   9   6        8.84        5.35      6.65 o
 -15   9   6       42.44       39.23      8.59 o
 -14   9   6        9.17        7.60      6.68 o
 -13   9   6       32.16       16.80      7.82 o
 -12   9   6       24.86       25.98      8.30 o
 -11   9   6       35.82       30.03      9.45 o
 -10   9   6       22.65        9.00      7.55 o
  -9   9   6        0.88        1.59      6.16 o
  -8   9   6        2.53        8.85      6.38 o
  -7   9   6       32.77       19.52      7.40 o
  -6   9   6        8.96        9.58      6.09 o
  -5   9   6      269.90      302.83     18.36 o
  -4   9   6      832.81      773.89     25.54 o
  -3   9   6      142.15      139.05     15.50 o
  -2   9   6       18.86       19.01     15.39 o
  -1   9   6     1588.44     1427.50     55.62 o
   0   9   6      191.15      159.71     30.45 o
   1   9   6        0.37       -5.32      9.96 o
   2   9   6      370.33      320.00     28.95 o
   3   9   6      124.64      124.78     20.33 o
   4   9   6        0.02       -2.37     10.58 o
   5   9   6      215.19      223.45     38.25 o
   6   9   6       35.87       40.63     15.36 o
   7   9   6      186.49      175.01     19.10 o
   8   9   6       12.96       23.05     10.95 o
   9   9   6      104.31      101.02     16.84 o
  10   9   6      234.86      272.36     33.14 o
  11   9   6       79.04       64.78     17.41 o
  12   9   6       50.01       51.99     12.57 o
  13   9   6       15.63       15.38     14.36 o
  14   9   6      219.80      237.26     20.56 o
  15   9   6        7.02       -6.84     26.98 o
  16   9   6        0.05      -21.81     30.18 o
  17   9   6        0.07       -3.34     30.85 o
 -20  10   6      140.20      214.06     42.94 o
 -19  10   6       26.96       46.88     18.03 o
 -18  10   6       17.32       20.31     14.91 o
 -17  10   6        3.15       -4.61     11.56 o
 -16  10   6       69.01       59.40     16.94 o
 -15  10   6       28.82       40.12     12.36 o
 -14  10   6       15.56       10.86      7.92 o
 -13  10   6        4.19       19.85      8.13 o
 -12  10   6       16.70       26.82      8.89 o
 -11  10   6       61.93       45.61     10.71 o
 -10  10   6        4.49       10.90      7.21 o
  -9  10   6      205.19      203.99     15.89 o
  -8  10   6        8.00        3.46      6.23 o
  -7  10   6      474.65      472.20     21.34 o
  -6  10   6      132.02      124.28     12.84 o
  -5  10   6      677.67      655.11     24.20 o
  -4  10   6      382.03      319.00     30.12 o
  -3  10   6       86.19      102.68     18.74 o
  -2  10   6      145.21      128.62     20.26 o
  -1  10   6       10.63       27.79     13.17 o
   0  10   6        0.11        2.74     11.82 o
   1  10   6       27.05        6.69     11.43 o
   2  10   6       10.93       -5.67     15.34 o
   3  10   6      289.76      338.79     63.84 o
   4  10   6        6.62        0.05     13.32 o
   5  10   6        9.08        3.05     13.54 o
   6  10   6       43.52       54.89     17.46 o
   7  10   6       57.94       66.30     14.48 o
   8  10   6      136.83      158.65     19.81 o
   9  10   6       10.08       17.88     11.39 o
  10  10   6      182.91      153.11     19.47 o
  11  10   6      131.57      171.55     30.77 o
  12  10   6       23.96       14.36     16.14 o
  13  10   6        3.17       -6.18     21.85 o
  14  10   6        1.73        8.62     12.61 o
  15  10   6       17.89      -23.84     57.78 o
  16  10   6       13.05       15.04     59.17 o
 -18  11   6       11.00       11.36     14.58 o
 -17  11   6        3.21       -2.18     12.21 o
 -16  11   6       27.58       34.16     15.58 o
 -15  11   6        0.61       -0.43     11.14 o
 -14  11   6       66.08       89.24     14.27 o
 -13  11   6        1.67       13.96      8.09 o
 -12  11   6        1.45       -0.77      7.07 o
 -11  11   6       28.02       24.81     10.52 o
 -10  11   6        4.65       14.52      7.64 o
  -9  11   6      109.03      100.86     12.46 o
  -8  11   6        0.01        7.02      6.63 o
  -7  11   6       24.08       22.38      8.27 o
  -6  11   6       27.73       32.71     16.32 o
  -5  11   6       19.29       34.81     13.57 o
  -4  11   6      460.23      443.13     35.61 o
  -3  11   6      239.03      231.94     26.63 o
  -2  11   6      372.38      402.29     34.33 o
  -1  11   6       68.28       73.47     17.37 o
   0  11   6       54.97       35.58     14.46 o
   1  11   6       45.61       74.27     26.24 o
   2  11   6        2.92       37.01     20.24 o
   3  11   6      214.80      178.81     28.34 o
   4  11   6      143.73      159.46     24.81 o
   5  11   6        7.79        2.71     13.03 o
   6  11   6        2.56      -13.73     14.67 o
   7  11   6       42.75       34.91     17.58 o
   8  11   6        0.46       -0.04     10.39 o
   9  11   6      108.33      123.22     19.19 o
  10  11   6       26.23       21.43     18.02 o
  11  11   6        1.32       12.26     12.99 o
  12  11   6       97.78       90.16     23.91 o
  13  11   6        0.37       -0.32     23.65 o
  14  11   6       13.85        1.60     12.90 o
  15  11   6      280.85      332.64     58.39 o
 -17  12   6       69.86       66.48     28.19 o
 -16  12   6      155.14      160.38     36.90 o
 -15  12   6       72.39       63.67     18.73 o
 -14  12   6       19.45       16.78     14.05 o
 -13  12   6       19.35       17.30     10.64 o
 -12  12   6      156.89      166.86     16.20 o
 -11  12   6        2.53       -3.96     12.98 o
 -10  12   6       35.06       38.10     16.26 o
  -9  12   6       72.67       66.50     14.71 o
  -8  12   6        0.07       11.34      8.49 o
  -7  12   6       25.80       45.44     16.43 o
  -6  12   6        7.57       18.63     16.29 o
  -5  12   6      106.18      137.20     21.98 o
  -4  12   6      254.32      259.06     47.64 o
  -3  12   6      119.85      134.19     22.70 o
  -2  12   6        1.24        2.14     11.17 o
  -1  12   6       13.36       21.98     13.71 o
   0  12   6       10.32       19.42     16.54 o
   1  12   6        0.27       -6.07     12.99 o
   2  12   6        0.20       -3.56     13.27 o
   3  12   6       48.00       48.52     19.65 o
   4  12   6        5.06       23.90     16.72 o
   5  12   6       95.55       78.09     21.21 o
   6  12   6       29.44       14.10     22.73 o
   7  12   6        2.04       -4.20     10.03 o
   8  12   6        1.13        5.84     11.89 o
   9  12   6      160.93      179.19     34.31 o
  10  12   6        3.93       15.24     14.46 o
  11  12   6        0.14       -5.76     35.24 o
  12  12   6        7.59       20.97     13.52 o
  13  12   6        6.94       -1.20     32.10 o
 -15  13   6        4.85       -2.23     18.62 o
 -14  13   6       13.19       16.24     17.65 o
 -13  13   6        9.60       14.36     14.24 o
 -12  13   6       26.66       29.51     15.32 o
 -11  13   6       69.00       82.20     14.99 o
 -10  13   6       74.23       73.96     14.41 o
  -9  13   6       64.16       57.19     31.40 o
  -8  13   6        1.90       10.07     24.25 o
  -7  13   6      167.21      193.40     25.65 o
  -6  13   6        1.73       25.49     19.47 o
  -5  13   6      241.25      279.52     30.56 o
  -4  13   6       31.32       50.12     18.41 o
  -3  13   6       25.28       30.08     14.15 o
  -2  13   6       20.58       20.76     30.36 o
  -1  13   6       77.82       65.97     19.63 o
   0  13   6        1.65        4.39     14.19 o
   1  13   6      132.58      178.22     27.93 o
   2  13   6       40.71       20.73     17.84 o
   3  13   6      112.08       81.58     22.88 o
   4  13   6       20.48       41.31     22.54 o
   5  13   6       29.53       20.79     43.55 o
   6  13   6      143.66      130.63     27.54 o
   7  13   6        0.04        1.99     12.25 o
   8  13   6      184.72      194.59     23.41 o
   9  13   6       26.08       29.58     14.08 o
  10  13   6      168.30      214.28     27.59 o
  11  13   6        9.38        8.66     24.78 o
  12  13   6      173.16      196.08     62.91 o
 -13  14   6        4.53        1.02     20.17 o
 -12  14   6        7.18       -7.85     16.45 o
 -11  14   6        9.61       -3.37     21.17 o
 -10  14   6        3.03        8.21     22.73 o
  -9  14   6        0.64       15.62     37.47 o
  -8  14   6        2.16       42.94     35.36 o
  -7  14   6       36.57       48.13     17.02 o
  -6  14   6       30.83       36.41     15.43 o
  -5  14   6        6.79        4.27     17.81 o
  -4  14   6        3.18       22.55     14.87 o
  -3  14   6        0.11       -5.84     13.14 o
  -2  14   6        8.35       49.63     20.56 o
  -1  14   6       52.67       45.07     19.61 o
   0  14   6       11.55       16.26     17.66 o
   1  14   6       19.86       23.69     18.79 o
   2  14   6       16.03       26.76     19.89 o
   3  14   6        1.83       15.91     65.04 o
   4  14   6      147.36      210.05     32.38 o
   5  14   6        0.46        3.48     18.18 o
   6  14   6       56.71       62.03     17.21 o
   7  14   6        3.45      -12.85     15.66 o
   8  14   6        3.19        1.98     13.41 o
   9  14   6       13.17       -9.20     46.09 o
  10  14   6       19.15      -41.77     41.77 o
 -10  15   6       26.23        9.72     24.85 o
  -9  15   6       31.37       33.00     27.36 o
  -8  15   6        0.67       32.11     44.76 o
  -7  15   6        9.44       49.18     53.29 o
  -6  15   6       39.59       49.26     18.03 o
  -5  15   6        9.00        5.39     15.43 o
  -4  15   6        0.70       -2.47     15.56 o
  -3  15   6        4.60       14.06     17.93 o
  -2  15   6        1.57       28.09     21.93 o
  -1  15   6       90.76      120.80     27.27 o
   0  15   6      236.77      341.54     53.78 o
   1  15   6        0.27       10.23     25.17 o
   2  15   6        8.34      -10.38     18.16 o
   3  15   6        3.30       17.10     30.45 o
   4  15   6        1.33      -17.39     17.39 o
   5  15   6       39.43       -1.94     53.77 o
   6  15   6        5.23      -27.24     41.57 o
   7  15   6       43.87      -15.57     45.00 o
  -6  16   6       16.10       10.97     28.53 o
  -5  16   6       48.33       91.06     29.76 o
  -4  16   6        0.05       35.41     20.47 o
  -3  16   6        0.00       13.23     20.29 o
  -2  16   6        0.51      -14.49     18.63 o
  -1  16   6        3.33       23.47     21.10 o
   0  16   6       68.47       55.37     23.93 o
   1  16   6        6.92      -18.27     18.27 o
   2  16   6       35.51       -2.29     20.26 o
   3  16   6       10.49      -38.83     38.83 o
 -24   1   7       50.30       60.62     15.16 o
 -23   1   7       17.98       32.16     12.75 o
 -22   1   7       40.15       55.34     13.58 o
 -21   1   7        0.34        3.92      9.75 o
 -20   1   7       10.17        6.06      8.78 o
 -19   1   7       29.48       22.76      9.75 o
 -18   1   7      365.17      421.69     25.54 o
 -17   1   7       42.51       48.75     10.62 o
 -16   1   7        7.19       -4.55      5.99 o
 -15   1   7      138.07      128.19     12.35 o
 -14   1   7       93.09      110.00     11.31 o
 -13   1   7       95.99       93.54     10.15 o
 -12   1   7        3.85        0.07      4.97 o
 -11   1   7        0.03        0.17      4.66 o
 -10   1   7      186.00      193.24     11.41 o
  -9   1   7      311.61      332.49     14.35 o
  -8   1   7      409.69      415.90     14.60 o
  -7   1   7       33.28       36.99      5.86 o
  -6   1   7        4.45       13.66      4.48 o
  -5   1   7       54.71       58.04      6.35 o
  -4   1   7      723.62      729.34     22.65 o
  -3   1   7       89.85       84.70      7.21 o
  -2   1   7      219.91      241.13     11.29 o
  -1   1   7       62.84       62.83      5.75 o
   0   1   7      627.17      613.02     13.54 o
   1   1   7      171.50      161.23      7.98 o
   2   1   7      381.03      333.43     10.38 o
   3   1   7      607.13      585.76     13.07 o
   4   1   7      360.28      353.90     10.45 o
   5   1   7      574.42      595.26     19.01 o
   6   1   7      491.40      470.91     16.63 o
   7   1   7       51.80       52.97      8.40 o
   8   1   7       56.40       49.64      8.83 o
   9   1   7        4.54        6.80      7.06 o
  10   1   7      235.67      237.55     24.57 o
  11   1   7       65.10       38.10     14.02 o
  12   1   7        1.37        5.58     14.38 o
  13   1   7       10.61       13.17     19.55 o
  14   1   7      168.83      227.02     27.17 o
  15   1   7        5.74        0.40     13.72 o
  16   1   7      106.27      123.86     23.11 o
  17   1   7        7.27       -2.55     16.15 o
  18   1   7       87.65       79.04     22.53 o
  19   1   7        1.52       12.91     18.80 o
 -23   2   7       75.86       68.46     13.95 o
 -22   2   7        7.89        9.18     10.42 o
 -21   2   7        2.25        1.06      9.20 o
 -20   2   7        0.07       10.82      8.99 o
 -19   2   7        6.25        9.55      7.58 o
 -18   2   7       14.63       16.36      7.68 o
 -17   2   7        6.17        7.52      7.29 o
 -16   2   7       62.74       58.86      9.53 o
 -15   2   7       25.78       31.35      8.03 o
 -14   2   7      775.12      721.56     23.47 o
 -13   2   7      133.66      146.52     12.58 o
 -12   2   7        3.17        1.37      5.08 o
 -11   2   7       31.06       35.21      7.25 o
 -10   2   7      309.62      322.62     27.13 o
  -9   2   7      124.61      115.61     10.70 o
  -8   2   7        2.29        1.99      4.61 o
  -7   2   7       30.50       21.70      5.09 o
  -6   2   7        4.37        6.04      4.08 o
  -5   2   7      145.25      168.92     10.08 o
  -4   2   7       90.41       84.66      7.41 o
  -3   2   7      602.87      611.14     16.07 o
  -2   2   7       60.98       58.48      5.37 o
  -1   2   7       93.37       93.85      6.40 o
   0   2   7      158.81      153.47      8.22 o
   1   2   7        0.13       -1.31      3.08 o
   2   2   7      118.88      111.07      6.69 o
   3   2   7      230.26      236.64     10.08 o
   4   2   7      391.37      397.26     12.58 o
   5   2   7        0.76        3.77      4.63 o
   6   2   7     1167.62     1176.10     31.38 o
   7   2   7       28.09       24.47      7.72 o
   8   2   7      179.38      173.84     19.36 o
   9   2   7        0.59        0.58      6.44 o
  10   2   7      204.45      192.44     17.23 o
  11   2   7        2.13       10.75     11.29 o
  12   2   7        6.45       -4.67     10.15 o
  13   2   7       32.18       24.40     13.70 o
  14   2   7       65.87       69.44     20.65 o
  15   2   7       10.66        8.26     14.05 o
  16   2   7       18.08       -5.30     17.66 o
  17   2   7        0.37      -14.50     14.50 o
  18   2   7      137.84      157.66     37.46 o
  19   2   7       29.92       -2.59     26.98 o
 -23   3   7       33.87       38.04     12.36 o
 -22   3   7       19.27       13.72     12.27 o
 -21   3   7       62.35       73.23     13.38 o
 -20   3   7        0.15       -6.03      8.09 o
 -19   3   7        5.48       -0.11      7.97 o
 -18   3   7        0.01       -4.00      6.98 o
 -17   3   7        1.25        7.43      7.12 o
 -16   3   7       44.55       36.67      8.92 o
 -15   3   7      573.84      641.49     31.29 o
 -14   3   7      162.94      181.10     17.26 o
 -13   3   7       50.74       48.70      9.05 o
 -12   3   7       54.85       49.40      9.38 o
 -11   3   7       39.56       29.98      8.47 o
 -10   3   7      154.03      148.78     11.88 o
  -9   3   7       23.16       14.30      5.62 o
  -8   3   7       37.61       30.58      6.26 o
  -7   3   7        2.96       -1.67      4.37 o
  -6   3   7        5.24        9.12      5.09 o
  -5   3   7        3.63       -4.09      4.09 o
  -4   3   7       90.84       91.38      6.64 o
  -3   3   7       53.85       49.84      4.93 o
  -2   3   7       29.99       19.49      4.14 o
  -1   3   7        1.71       -2.24      3.17 o
   0   3   7      495.82      475.48     12.49 o
   1   3   7       41.47       42.09      5.11 o
   2   3   7       82.07       90.36      6.61 o
   3   3   7       69.09       66.91      6.88 o
   4   3   7      289.87      248.36     19.17 o
   5   3   7     2384.56     2223.11     47.55 o
   6   3   7     1060.68      905.16     27.47 o
   7   3   7       29.14       31.00      8.00 o
   8   3   7        0.06       -0.56      5.92 o
   9   3   7        1.31        9.43      6.97 o
  10   3   7       41.54       31.24     10.06 o
  11   3   7       48.29       61.06     11.85 o
  12   3   7        3.81        9.32     11.54 o
  13   3   7       11.35       -6.48     10.56 o
  14   3   7       21.58       15.94     14.19 o
  15   3   7       74.88       64.12     18.37 o
  16   3   7        5.45       -4.43     16.42 o
  17   3   7        1.03       -4.20     16.34 o
  18   3   7        0.00        2.27     15.93 o
  19   3   7       72.96       79.76     36.01 o
 -23   4   7      100.18      129.09     21.57 o
 -22   4   7       32.92       42.76     12.69 o
 -21   4   7        4.82       -0.75      9.46 o
 -20   4   7        3.41        7.05      8.75 o
 -19   4   7        5.29        7.65      8.84 o
 -18   4   7       59.71       59.08     11.55 o
 -17   4   7       80.11       60.24     11.75 o
 -16   4   7        1.55       -6.28      6.53 o
 -15   4   7       95.84      129.57     14.36 o
 -14   4   7       11.61        9.65      6.86 o
 -13   4   7      239.76      254.05     18.56 o
 -12   4   7        4.04        3.84      5.86 o
 -11   4   7        1.14       -0.40      5.41 o
 -10   4   7        5.04        1.40      5.38 o
  -9   4   7       62.00       61.95     10.51 o
  -8   4   7       83.39       69.76      9.64 o
  -7   4   7       34.89       28.92      6.33 o
  -6   4   7       34.65       44.51      7.02 o
  -5   4   7        9.94       11.10      5.11 o
  -4   4   7      165.23      190.22     11.22 o
  -3   4   7      131.44      121.49     10.40 o
  -2   4   7        4.69        3.74      4.41 o
  -1   4   7      148.17      151.85      8.25 o
   0   4   7        1.06        1.72      3.37 o
   1   4   7      156.56      163.19      9.35 o
   2   4   7      289.35      254.63     15.02 o
   3   4   7       17.72        9.23      7.39 o
   4   4   7        0.37        8.40      6.03 o
   5   4   7        0.21       -0.10      5.60 o
   6   4   7        6.05       11.22      6.74 o
   7   4   7      170.37      130.18     12.68 o
   8   4   7       20.78        5.80      6.98 o
   9   4   7       19.68       20.53     14.10 o
  10   4   7       33.14       15.51      7.97 o
  11   4   7       11.24       12.16      7.92 o
  12   4   7        9.75        5.02      7.74 o
  13   4   7       55.46       45.16     18.59 o
  14   4   7      195.17      203.43     25.98 o
  15   4   7        5.74       -7.67     13.02 o
  16   4   7       19.56       16.29     29.28 o
  17   4   7       86.21      104.15     25.94 o
  18   4   7        3.16       -7.19     16.80 o
 -22   5   7        5.76       -2.80      9.88 o
 -21   5   7        0.43        7.85      9.96 o
 -20   5   7       14.27       24.32     10.18 o
 -19   5   7        6.48        1.56      8.22 o
 -18   5   7       12.54        7.46      8.02 o
 -17   5   7        4.94       12.95      8.23 o
 -16   5   7        4.71        9.33      7.65 o
 -15   5   7       53.18       45.27     10.13 o
 -14   5   7      156.69      151.23     14.87 o
 -13   5   7       59.73       48.07      9.67 o
 -12   5   7       17.82       26.74      7.99 o
 -11   5   7        1.28       -1.00      5.89 o
 -10   5   7       16.23       15.08      6.83 o
  -9   5   7       10.23        5.26      5.90 o
  -8   5   7        3.26        4.83      5.94 o
  -7   5   7       13.43       11.70      5.95 o
  -6   5   7       46.02       36.34      6.77 o
  -5   5   7       29.22       24.67      5.44 o
  -4   5   7       13.53       13.07      4.92 o
  -3   5   7      306.07      334.89     15.98 o
  -2   5   7      187.72      200.67     12.54 o
  -1   5   7      347.56      327.08     17.22 o
   0   5   7      135.68      131.43     11.30 o
   1   5   7        1.65       -0.45      5.55 o
   2   5   7        1.25        0.66      5.65 o
   3   5   7        0.51        1.28      7.26 o
   4   5   7       48.63       31.90     11.18 o
   5   5   7       19.70       18.08      7.04 o
   6   5   7      989.72      853.05     27.52 o
   7   5   7       98.51       74.79     10.81 o
   8   5   7       16.03       16.47      7.75 o
   9   5   7      170.79      141.87     14.52 o
  10   5   7       43.01       29.35      9.95 o
  11   5   7      105.82      127.61     14.58 o
  12   5   7       41.49       45.41     11.24 o
  13   5   7       44.75       51.51     15.51 o
  14   5   7      254.28      268.19     41.65 o
  15   5   7        2.08       15.27     15.26 o
  16   5   7      267.98      278.14     62.92 o
  17   5   7        2.43       -1.42     20.30 o
  18   5   7       26.80       38.08     19.86 o
 -22   6   7       24.76       58.83     20.24 o
 -21   6   7       88.14      104.80     15.84 o
 -20   6   7       22.58       21.51     10.35 o
 -19   6   7       20.67       31.57     10.53 o
 -18   6   7       90.82       99.72     14.06 o
 -17   6   7       16.18       13.79      8.70 o
 -16   6   7       24.73       14.54      8.39 o
 -15   6   7        2.46        1.19      7.19 o
 -14   6   7      126.39      126.87     14.15 o
 -13   6   7        4.55       -0.90      6.64 o
 -12   6   7      161.69      191.73     19.53 o
 -11   6   7       23.14       39.88      8.99 o
 -10   6   7        1.04        1.90      6.15 o
  -9   6   7        0.00       -4.24      5.54 o
  -8   6   7       41.29       29.49      6.95 o
  -7   6   7        0.44       -2.83      4.62 o
  -6   6   7       26.97       29.62      6.77 o
  -5   6   7        2.43       -1.18      5.02 o
  -4   6   7        2.24        3.28      4.91 o
  -3   6   7       36.56       32.89      6.72 o
  -2   6   7        8.87        6.05      5.13 o
  -1   6   7       18.47       12.71      7.30 o
   0   6   7       93.70       94.33     11.98 o
   1   6   7       36.39       34.26     14.76 o
   2   6   7       11.44       31.72     16.18 o
   3   6   7        1.59        4.28      9.07 o
   4   6   7        2.89       -0.72      7.00 o
   5   6   7        3.39        3.92      6.23 o
   6   6   7      244.18      225.78     17.08 o
   7   6   7        0.98       -5.84      5.84 o
   8   6   7      165.21      133.05     14.20 o
   9   6   7      196.97      187.39     16.19 o
  10   6   7       57.71       51.06     10.69 o
  11   6   7       19.92       18.00      9.43 o
  12   6   7      144.94      134.72     15.93 o
  13   6   7      150.24      146.05     23.74 o
  14   6   7      324.65      374.33     29.92 o
  15   6   7        0.02       -0.80     25.16 o
  16   6   7        5.97       21.34     16.31 o
  17   6   7      618.69      684.58     54.48 o
  18   6   7       24.28       -1.56     27.14 o
 -21   7   7       63.29       70.56     20.69 o
 -20   7   7        8.56        6.73      9.71 o
 -19   7   7        0.55       -7.90      8.71 o
 -18   7   7       62.06       74.68     13.50 o
 -17   7   7        0.14       -1.39      7.63 o
 -16   7   7        9.61       16.78      8.57 o
 -15   7   7        0.65       -3.09      7.03 o
 -14   7   7        1.85        2.69      6.98 o
 -13   7   7       49.37       42.56      9.84 o
 -12   7   7       14.29       15.34      7.50 o
 -11   7   7        2.05       -2.21      5.77 o
 -10   7   7       26.72       28.99      7.56 o
  -9   7   7      181.64      166.62     14.52 o
  -8   7   7        4.41        7.07      5.57 o
  -7   7   7       68.49       76.53     12.78 o
  -6   7   7       40.98       40.82      8.50 o
  -5   7   7       49.03       31.21      8.06 o
  -4   7   7      243.67      234.23     23.49 o
  -3   7   7      599.78      551.78     32.30 o
  -2   7   7       79.73       67.99     11.25 o
  -1   7   7       30.94       21.73      8.26 o
   0   7   7     1457.93     1432.79     71.42 o
   1   7   7       66.79       38.90     18.44 o
   2   7   7        3.53       10.78     10.04 o
   3   7   7       90.00       73.35     15.91 o
   4   7   7       26.06       14.59     11.15 o
   5   7   7      102.79      113.36     15.48 o
   6   7   7        1.67       11.13      8.47 o
   7   7   7        8.93        4.84      8.94 o
   8   7   7       33.03       25.45      9.57 o
   9   7   7       19.78       12.44      9.15 o
  10   7   7       14.52       19.18      9.14 o
  11   7   7       33.23       60.97     12.31 o
  12   7   7        0.18        0.06     11.15 o
  13   7   7      190.79      221.06     19.61 o
  14   7   7       54.53       92.90     18.96 o
  15   7   7       13.29       -1.57     25.58 o
  16   7   7      368.70      478.31     55.85 o
  17   7   7       27.26       24.52     40.62 o
 -21   8   7       27.49        5.94     21.73 o
 -20   8   7        6.07        5.79     14.62 o
 -19   8   7        0.30        5.96      9.60 o
 -18   8   7       63.98       44.48     11.35 o
 -17   8   7        8.22       22.00      9.83 o
 -16   8   7        4.43        7.03      8.39 o
 -15   8   7      106.89      110.88     20.30 o
 -14   8   7        3.17       -3.07      6.39 o
 -13   8   7        3.00        2.81      6.18 o
 -12   8   7       22.18       28.09      7.55 o
 -11   8   7       37.83       41.83      8.53 o
 -10   8   7       95.22       72.71     11.09 o
  -9   8   7       10.40       12.45      7.27 o
  -8   8   7       92.19      102.93     12.30 o
  -7   8   7       99.26      116.52     13.07 o
  -6   8   7       63.19       60.07      9.88 o
  -5   8   7       56.20       56.65      9.70 o
  -4   8   7      176.31      174.42     15.36 o
  -3   8   7       45.71       57.99     15.56 o
  -2   8   7     1166.05     1067.54     36.08 o
  -1   8   7      102.76       80.71     16.08 o
   0   8   7       11.95        6.52      9.72 o
   1   8   7        0.73        3.93      9.72 o
   2   8   7        2.42       15.37     11.74 o
   3   8   7       93.47       85.32     17.50 o
   4   8   7       18.02       -5.81     10.31 o
   5   8   7       72.95       57.71     16.70 o
   6   8   7        4.83       18.02     12.80 o
   7   8   7       28.21       19.16     10.17 o
   8   8   7      128.73      112.28     16.74 o
   9   8   7        0.13        4.04      9.54 o
  10   8   7        3.80        2.45     10.06 o
  11   8   7       10.62       11.17     10.84 o
  12   8   7        3.45       13.91     13.09 o
  13   8   7       69.35       58.23     13.03 o
  14   8   7        0.56      -10.07     10.07 o
  15   8   7       61.70      100.69     27.45 o
  16   8   7      392.15      398.65     71.39 o
 -20   9   7        2.05       -7.42     18.69 o
 -19   9   7       42.63       48.01     18.99 o
 -18   9   7        6.12       12.29      8.74 o
 -17   9   7        0.02       -3.25      7.35 o
 -16   9   7        2.49        4.96      7.46 o
 -15   9   7        7.74        0.69      7.29 o
 -14   9   7       44.82       27.13      8.48 o
 -13   9   7        3.38        6.09      8.01 o
 -12   9   7       19.39       18.09      8.59 o
 -11   9   7      254.37      280.66     19.87 o
 -10   9   7        1.33        0.55      6.76 o
  -9   9   7       66.71       49.40      9.66 o
  -8   9   7        6.52        2.59      6.76 o
  -7   9   7      182.52      184.22     15.70 o
  -6   9   7      525.68      568.24     23.12 o
  -5   9   7        1.95       -6.31      6.31 o
  -4   9   7      206.30      191.65     18.27 o
  -3   9   7      860.56      854.37     33.07 o
  -2   9   7       13.07        7.98     10.52 o
  -1   9   7       78.77       95.52     18.78 o
   0   9   7      115.87      113.08     19.55 o
   1   9   7       48.40       58.12     15.38 o
   2   9   7      149.03      149.96     35.69 o
   3   9   7      176.04      172.86     23.94 o
   4   9   7      594.50      490.43     39.56 o
   5   9   7       21.77       36.78     15.70 o
   6   9   7       22.20       37.39     12.49 o
   7   9   7      172.17      223.17     26.13 o
   8   9   7       59.94       61.93     14.27 o
   9   9   7       43.22       27.48     11.79 o
  10   9   7        0.00        8.32      9.95 o
  11   9   7       93.75       95.40     17.69 o
  12   9   7       79.70       82.01     16.94 o
  13   9   7        6.66       14.55     12.36 o
  14   9   7       11.65        7.88     15.91 o
  15   9   7      292.43      300.61     37.05 o
 -18  10   7       10.88       12.38     14.73 o
 -17  10   7        3.63        6.09     13.45 o
 -16  10   7       23.14       30.53     11.55 o
 -15  10   7       16.98       17.71      9.39 o
 -14  10   7        0.01        5.07      8.44 o
 -13  10   7        0.02       -0.43      7.62 o
 -12  10   7       31.26       30.94     11.65 o
 -11  10   7       70.08       68.45     11.39 o
 -10  10   7       52.24       49.68     10.25 o
  -9  10   7      120.58      120.48     13.35 o
  -8  10   7      653.36      686.78     26.45 o
  -7  10   7      276.23      271.12     18.81 o
  -6  10   7       31.70       33.25     10.40 o
  -5  10   7      148.82      145.03     16.87 o
  -4  10   7      165.70      141.13     21.27 o
  -3  10   7       22.28       15.61     11.71 o
  -2  10   7       29.46       25.46     12.39 o
  -1  10   7       31.13       36.61     14.33 o
   0  10   7        0.40        0.84     15.99 o
   1  10   7       27.30       22.66     13.82 o
   2  10   7       53.48       46.85     19.38 o
   3  10   7       31.57       40.26     21.96 o
   4  10   7        4.78        0.89     12.49 o
   5  10   7        0.00        3.44     16.97 o
   6  10   7        7.10       19.78     11.58 o
   7  10   7        0.07        4.43      9.57 o
   8  10   7      150.78      201.81     22.98 o
   9  10   7       56.43       55.57     31.65 o
  10  10   7       50.79       33.33     26.80 o
  11  10   7      104.84      128.32     20.02 o
  12  10   7        5.65        2.45     11.76 o
  13  10   7       30.13       23.32     19.37 o
  14  10   7       14.61       11.39     34.17 o
 -17  11   7        0.00      -15.73     18.32 o
 -16  11   7      130.32      135.05     29.51 o
 -15  11   7       23.36       40.65     11.19 o
 -14  11   7      171.86      224.29     18.99 o
 -13  11   7      158.26      169.71     19.61 o
 -12  11   7       75.99       83.08     13.21 o
 -11  11   7      170.38      160.59     17.82 o
 -10  11   7       92.32       90.79     12.83 o
  -9  11   7      255.84      233.11     18.44 o
  -8  11   7       66.70       64.64     12.84 o
  -7  11   7       12.65       16.55      9.73 o
  -6  11   7      121.52      101.89     19.31 o
  -5  11   7       37.37       36.90     14.05 o
  -4  11   7      277.72      251.00     27.79 o
  -3  11   7       17.19       35.67     13.84 o
  -2  11   7        0.12        6.38     11.88 o
  -1  11   7        0.00       -0.76     20.70 o
   0  11   7      177.95      170.06     25.17 o
   1  11   7      256.76      322.78     33.50 o
   2  11   7        4.62        5.99     12.66 o
   3  11   7      145.78      121.50     23.34 o
   4  11   7        1.57       -3.93     12.99 o
   5  11   7       26.46       33.37     19.78 o
   6  11   7        9.52        4.15     11.39 o
   7  11   7       42.87       85.26     17.54 o
   8  11   7        1.15        4.40     11.58 o
   9  11   7       11.86       24.67     13.01 o
  10  11   7      224.16      249.29     26.54 o
  11  11   7        4.66       15.26     12.18 o
  12  11   7      404.00      529.37     37.44 o
  13  11   7       49.60       50.26     15.81 o
 -16  12   7        1.99       -4.04     19.20 o
 -15  12   7        6.40       35.97     25.72 o
 -14  12   7       34.99       26.50     12.70 o
 -13  12   7       40.45       68.43     11.92 o
 -12  12   7        0.63       16.76      9.30 o
 -11  12   7      176.67      198.58     17.97 o
 -10  12   7      109.45      123.38     14.37 o
  -9  12   7       28.96       33.98     14.76 o
  -8  12   7       72.65       68.90     17.64 o
  -7  12   7      203.10      211.74     27.48 o
  -6  12   7      214.32      175.21     38.03 o
  -5  12   7      319.43      355.01     36.41 o
  -4  12   7       13.38       19.92     13.52 o
  -3  12   7       42.35       45.75     20.36 o
  -2  12   7       13.93       33.12     15.55 o
  -1  12   7       28.69       34.35     23.25 o
   0  12   7       17.48       30.31     22.45 o
   1  12   7        0.21       18.06     15.20 o
   2  12   7       31.15       19.59     16.02 o
   3  12   7       13.42       31.13     19.16 o
   4  12   7        2.08       19.75     19.00 o
   5  12   7        0.64       -5.33     15.02 o
   6  12   7       52.24       50.40     15.65 o
   7  12   7       40.07       33.03     14.32 o
   8  12   7      275.22      296.98     29.14 o
   9  12   7       41.27       39.04     17.96 o
  10  12   7       58.34       28.38     33.86 o
  11  12   7       37.46       13.41     44.03 o
 -14  13   7       19.04       37.17     27.09 o
 -13  13   7        2.34        8.97     19.77 o
 -12  13   7       49.43       51.61     20.58 o
 -11  13   7        4.78       48.95     49.50 o
 -10  13   7        0.12       28.38     34.02 o
  -9  13   7       12.63       34.61     18.51 o
  -8  13   7        0.79       31.19     21.29 o
  -7  13   7        0.67       24.82     14.77 o
  -6  13   7        2.89       11.64     20.03 o
  -5  13   7        8.09       30.63     15.38 o
  -4  13   7       51.24       55.91     18.19 o
  -3  13   7       89.27      102.20     21.67 o
  -2  13   7        1.62        5.41     16.74 o
  -1  13   7       51.54       78.40     33.99 o
   0  13   7      152.50      180.36     29.16 o
   1  13   7      138.24      147.02     27.36 o
   2  13   7       86.88       80.65     23.52 o
   3  13   7      135.75      151.38     28.38 o
   4  13   7       46.99       47.05     22.27 o
   5  13   7       19.21       20.78     25.55 o
   6  13   7       74.76       68.24     17.32 o
   7  13   7       42.62       61.45     17.96 o
   8  13   7       27.06       22.98     15.76 o
   9  13   7       30.21       31.67     16.97 o
  10  13   7       31.39       15.02     23.07 o
 -10  14   7        0.65      -13.12     22.03 o
  -9  14   7        0.41       36.17     42.14 o
  -8  14   7       47.77       36.77     26.60 o
  -7  14   7       59.25       97.87     41.91 o
  -6  14   7       10.67       50.67     30.88 o
  -5  14   7       30.88       60.65     26.30 o
  -4  14   7       32.08       43.15     19.05 o
  -3  14   7       15.06        5.42     16.03 o
  -2  14   7       41.00       54.87     20.78 o
  -1  14   7       98.35       76.33     39.22 o
   0  14   7        0.05       15.25     18.69 o
   1  14   7        2.82       -3.08     17.48 o
   2  14   7      205.57      225.39     34.19 o
   3  14   7        0.47        1.23     18.55 o
   4  14   7        4.60      -14.15     22.88 o
   5  14   7       10.24       -3.50     18.94 o
   6  14   7       19.32       -0.07     14.07 o
   7  14   7       63.62       54.13     24.03 o
  -6  15   7        0.04       -5.69     23.94 o
  -5  15   7        7.79       23.32     18.31 o
  -4  15   7        2.48       10.39     32.00 o
  -3  15   7       18.61       19.97     19.13 o
  -2  15   7       11.84       12.25     35.83 o
  -1  15   7       42.54       61.18     24.31 o
   0  15   7       21.84       28.40     21.97 o
   1  15   7       55.06       68.23     24.45 o
   2  15   7       25.90       36.54     21.76 o
   3  15   7       38.19       36.33     23.26 o
 -23   0   8        6.14       11.43     17.22 o
 -22   0   8       51.37       52.82     19.25 o
 -21   0   8        0.48       -8.36     13.48 o
 -20   0   8       89.37      156.37     25.51 o
 -19   0   8       41.64       28.09     15.96 o
 -18   0   8      137.55      134.83     23.42 o
 -17   0   8      174.97      163.97     24.38 o
 -16   0   8      191.71      156.50     24.01 o
 -15   0   8     1341.47     1594.94     62.37 o
 -14   0   8        2.14        5.92     12.48 o
 -13   0   8      795.85      769.46     57.65 o
 -12   0   8      131.79      152.39     21.38 o
 -11   0   8      279.79      348.48     23.72 o
 -10   0   8      247.66      239.28     19.16 o
  -9   0   8      327.04      349.62     22.57 o
  -8   0   8       13.50        5.94      6.94 o
  -7   0   8     1328.06     1367.23     39.78 o
  -6   0   8       13.30       27.14      8.42 o
  -5   0   8     1347.25     1276.95     43.84 o
  -4   0   8      286.84      302.80     19.54 o
  -3   0   8        7.97       13.93      6.95 o
  -2   0   8       78.47       62.05     15.37 o
  -1   0   8      233.33      249.18     17.59 o
   0   0   8      731.67      729.21     20.21 o
   1   0   8       52.06       49.68      7.83 o
   2   0   8      426.68      430.58     17.04 o
   3   0   8     2797.38     2652.36     50.68 o
   4   0   8      656.93      573.57     21.59 o
   5   0   8        9.88       15.99      7.18 o
   6   0   8       98.53      111.06     16.08 o
   7   0   8        6.76       18.35      9.39 o
   8   0   8       13.08        9.78      9.45 o
   9   0   8      431.76      405.87     44.65 o
  10   0   8       10.59       56.63     20.22 o
  11   0   8       52.49       57.26     21.89 o
  12   0   8       49.48       57.35     22.79 o
  13   0   8     1140.20     1271.47     77.73 o
  14   0   8      363.68      290.57     44.82 o
  15   0   8       18.85       24.37     22.09 o
  16   0   8       46.29       30.60     25.23 o
  17   0   8        3.93        3.19     24.10 o
 -22   1   8       10.02       10.05     11.04 o
 -21   1   8        0.20        1.95     10.06 o
 -20   1   8        7.33        6.07      9.63 o
 -19   1   8      104.33      108.73     15.59 o
 -18   1   8        5.97        4.81      8.74 o
 -17   1   8       42.32       47.31     11.37 o
 -16   1   8     1247.52     1402.78     64.81 o
 -15   1   8        0.77        4.33      7.47 o
 -14   1   8        7.56       13.47      7.67 o
 -13   1   8       20.83       28.51      7.70 o
 -12   1   8       52.55       52.51      8.67 o
 -11   1   8       20.99       11.61      6.11 o
 -10   1   8       48.53       49.18      8.19 o
  -9   1   8      106.69       86.61      9.79 o
  -8   1   8      188.60      226.05     13.47 o
  -7   1   8        8.41        3.46      4.59 o
  -6   1   8      464.56      449.30     15.85 o
  -5   1   8        1.42       -0.16      4.03 o
  -4   1   8        1.12        2.20      4.16 o
  -3   1   8       57.50       60.06      6.96 o
  -2   1   8      170.37      169.84      9.62 o
  -1   1   8       78.17       65.96      6.11 o
   0   1   8      133.93      143.26      8.17 o
   1   1   8      327.47      324.36     10.72 o
   2   1   8      259.86      248.13     10.40 o
   3   1   8       66.73       77.66      6.41 o
   4   1   8      124.06      135.48      9.48 o
   5   1   8       92.11       97.66      9.44 o
   6   1   8      215.43      230.26     14.15 o
   7   1   8      387.30      367.20     23.59 o
   8   1   8       16.37       26.46      8.91 o
   9   1   8       77.32       71.75     11.80 o
  10   1   8       67.49       66.50     22.69 o
  11   1   8       43.23       20.55     16.53 o
  12   1   8       20.57       50.83     15.80 o
  13   1   8       79.38       99.72     19.90 o
  14   1   8      215.19      219.26     40.68 o
  15   1   8       36.19       38.48     17.49 o
  16   1   8        3.04       -6.70     20.56 o
  17   1   8        9.31       24.24     18.40 o
 -22   2   8        1.20        2.43     10.57 o
 -21   2   8        4.30        7.29     10.24 o
 -20   2   8        3.07        1.93      9.46 o
 -19   2   8        6.25        4.21      8.88 o
 -18   2   8       76.93       53.84     11.80 o
 -17   2   8        0.04        6.27      7.90 o
 -16   2   8        0.01        5.48      7.30 o
 -15   2   8      327.68      334.34     21.36 o
 -14   2   8       11.15       14.77      7.28 o
 -13   2   8        5.07       16.36      6.86 o
 -12   2   8       35.96       29.50      7.69 o
 -11   2   8        0.30        5.26      5.95 o
 -10   2   8       26.75       19.72      6.84 o
  -9   2   8        4.57        3.70      5.08 o
  -8   2   8      508.18      524.92     19.59 o
  -7   2   8       42.20       34.06      6.97 o
  -6   2   8      224.70      232.42     16.10 o
  -5   2   8      259.40      254.18     14.82 o
  -4   2   8      269.51      288.16     13.24 o
  -3   2   8        8.73        3.36      3.91 o
  -2   2   8        0.86       -0.11      3.37 o
  -1   2   8      271.73      284.22     16.42 o
   0   2   8       38.51       38.05      5.46 o
   1   2   8      778.33      779.72     16.28 o
   2   2   8      112.46      118.12      7.48 o
   3   2   8     1107.07     1096.49     23.57 o
   4   2   8      188.91      192.75     12.70 o
   5   2   8       17.98       12.25      5.53 o
   6   2   8      293.95      284.01     17.85 o
   7   2   8        3.45       -0.52      5.98 o
   8   2   8       38.67       46.56     15.01 o
   9   2   8       52.41       49.55     10.78 o
  10   2   8      149.53      120.35     15.03 o
  11   2   8       46.63       56.43     15.32 o
  12   2   8        6.78       13.48     12.00 o
  13   2   8       51.98       69.87     18.17 o
  14   2   8       58.01       50.08     17.34 o
  15   2   8       53.05       42.64     17.51 o
  16   2   8       15.99       34.86     18.19 o
  17   2   8      142.39      109.21     24.61 o
 -22   3   8        0.31        2.41     11.01 o
 -21   3   8        8.94       11.51     10.68 o
 -20   3   8        0.00        3.30      9.72 o
 -19   3   8       13.70        4.85      9.05 o
 -18   3   8        0.24        1.90      7.61 o
 -17   3   8       26.05       28.36      9.58 o
 -16   3   8       67.10       61.07     10.61 o
 -15   3   8       56.27       46.07      9.40 o
 -14   3   8        5.84        1.87      6.64 o
 -13   3   8       34.15       30.74      7.81 o
 -12   3   8        5.06        9.70      6.70 o
 -11   3   8        3.74        5.67      5.92 o
 -10   3   8      276.91      280.61     16.77 o
  -9   3   8        1.39        4.56      5.36 o
  -8   3   8        0.34       -4.03      4.77 o
  -7   3   8      256.30      254.49     15.52 o
  -6   3   8       13.33        8.88      5.56 o
  -5   3   8        3.26        0.73      4.91 o
  -4   3   8       32.11       33.04      6.13 o
  -3   3   8       15.89       15.37      5.21 o
  -2   3   8       11.99        5.37      4.06 o
  -1   3   8      183.71      188.54      9.86 o
   0   3   8       23.46       17.55      4.57 o
   1   3   8      278.13      266.02     11.54 o
   2   3   8      169.16      173.49     11.37 o
   3   3   8      968.43      948.34     21.96 o
   4   3   8      232.49      194.21     14.80 o
   5   3   8      206.61      197.76     15.17 o
   6   3   8       12.65       11.42      6.68 o
   7   3   8      161.43      146.93     13.62 o
   8   3   8        6.44       13.35     10.00 o
   9   3   8       54.96       56.88     10.80 o
  10   3   8      124.39      120.26     16.29 o
  11   3   8        3.74       14.84      9.29 o
  12   3   8        1.09        2.38     11.63 o
  13   3   8        1.25       12.24     13.03 o
  14   3   8        3.66        6.55     13.83 o
  15   3   8        0.32       -7.53     30.13 o
  16   3   8        4.26      -14.44     14.50 o
  17   3   8       20.92       19.23     27.35 o
 -22   4   8       12.11        9.38     10.81 o
 -21   4   8        0.38       -1.80      9.59 o
 -20   4   8        0.42       -1.53      8.23 o
 -19   4   8        0.30        8.52      9.36 o
 -18   4   8        7.87       -0.10      8.32 o
 -17   4   8       57.41       63.70     12.41 o
 -16   4   8        0.00       -0.46      7.00 o
 -15   4   8       27.29       27.59      9.43 o
 -14   4   8       35.97       19.88     11.40 o
 -13   4   8        4.83        6.92      6.45 o
 -12   4   8       70.22       76.30     10.02 o
 -11   4   8        0.04       -3.01      6.27 o
 -10   4   8        6.26       -0.20      5.87 o
  -9   4   8      112.11      124.62     11.74 o
  -8   4   8       60.68       57.73      8.42 o
  -7   4   8      173.79      193.13     13.64 o
  -6   4   8      266.33      243.92     15.32 o
  -5   4   8      234.30      214.22     13.05 o
  -4   4   8      146.58      135.74     10.41 o
  -3   4   8       19.77       14.77      5.92 o
  -2   4   8       51.87       43.79      7.64 o
  -1   4   8       88.15       93.91      9.31 o
   0   4   8        4.98       -4.24      5.88 o
   1   4   8        1.00        8.94      5.60 o
   2   4   8      625.77      639.28     21.99 o
   3   4   8      484.81      504.55     29.86 o
   4   4   8        0.35        8.08      6.57 o
   5   4   8      158.75      139.01     13.30 o
   6   4   8       16.46       14.14      9.90 o
   7   4   8      415.47      385.73     33.92 o
   8   4   8      119.24      120.53     13.80 o
   9   4   8       40.74       32.33      9.68 o
  10   4   8       71.07       77.59     12.45 o
  11   4   8        8.09       13.08      9.38 o
  12   4   8      122.17       97.84     18.94 o
  13   4   8       10.17        2.50     25.27 o
  14   4   8        2.14       11.35     19.26 o
  15   4   8      126.15      121.79     36.36 o
  16   4   8        1.03       10.30     38.54 o
  17   4   8       21.02        5.45     28.06 o
 -21   5   8       49.67       68.91     14.15 o
 -20   5   8        5.84        7.10      9.68 o
 -19   5   8        0.09        0.36      9.17 o
 -18   5   8        5.61        4.33      9.00 o
 -17   5   8       83.47       68.13     12.83 o
 -16   5   8        0.08        1.04      7.99 o
 -15   5   8        5.06        2.91      8.27 o
 -14   5   8       23.32       27.37      9.50 o
 -13   5   8       28.27       38.83     10.08 o
 -12   5   8       22.43       14.77      8.05 o
 -11   5   8       73.49       81.90     11.71 o
 -10   5   8        8.93       19.49      7.12 o
  -9   5   8      149.50      121.14     11.75 o
  -8   5   8      198.36      204.40     14.47 o
  -7   5   8      652.72      650.45     25.33 o
  -6   5   8       23.58       25.16      6.28 o
  -5   5   8        6.54        2.44      5.25 o
  -4   5   8      285.14      285.19     17.19 o
  -3   5   8       98.33      106.87     10.26 o
  -2   5   8      269.96      277.84     16.79 o
  -1   5   8       48.84       45.41      9.81 o
   0   5   8       43.08       19.55      8.58 o
   1   5   8       30.14       23.67      8.30 o
   2   5   8      149.83      142.98     19.92 o
   3   5   8        9.65       11.76     10.19 o
   4   5   8       31.29       37.85      8.90 o
   5   5   8      378.44      403.60     27.77 o
   6   5   8       33.75       23.07      8.35 o
   7   5   8      169.83      165.04     15.07 o
   8   5   8        0.56        2.05      6.83 o
   9   5   8        3.21        9.88      7.25 o
  10   5   8      172.59      195.11     20.59 o
  11   5   8       57.93       57.65     11.51 o
  12   5   8       58.27       59.56     13.42 o
  13   5   8      150.58      205.66     77.05 o
  14   5   8      498.80      504.39     40.75 o
  15   5   8      290.70      247.89     38.02 o
  16   5   8       12.94       33.24     29.05 o
 -21   6   8       22.58       23.85     12.33 o
 -20   6   8        0.98        3.15     10.41 o
 -19   6   8        1.10       -3.82      9.29 o
 -18   6   8       39.43       33.97     11.40 o
 -17   6   8       62.83       55.62     11.89 o
 -16   6   8       13.14        7.06      8.77 o
 -15   6   8       41.95       41.72     10.94 o
 -14   6   8      117.00      110.20     15.14 o
 -13   6   8      151.23      164.83     16.49 o
 -12   6   8      107.83       98.57     13.32 o
 -11   6   8       96.42       88.36     14.08 o
 -10   6   8       36.66       30.21      8.73 o
  -9   6   8       24.87       18.41      7.05 o
  -8   6   8       78.59       97.31      9.76 o
  -7   6   8      182.45      179.98     12.55 o
  -6   6   8      432.25      438.93     19.99 o
  -5   6   8       61.07       47.85     10.11 o
  -4   6   8      383.05      383.65     18.81 o
  -3   6   8       20.68       23.72      6.83 o
  -2   6   8       16.47        1.62      8.22 o
  -1   6   8       15.57       16.29      8.36 o
   0   6   8      101.63       99.14     13.27 o
   1   6   8       91.19       92.27     22.84 o
   2   6   8      423.36      451.32     35.17 o
   3   6   8        0.53       -5.00     14.44 o
   4   6   8      371.15      348.44     25.53 o
   5   6   8        0.02       20.83      9.04 o
   6   6   8       52.39       37.23     10.79 o
   7   6   8      457.38      480.71     43.81 o
   8   6   8       27.08       33.26      9.71 o
   9   6   8        5.80        2.60      8.75 o
  10   6   8        0.79        9.69      9.23 o
  11   6   8       11.53       22.94     11.12 o
  12   6   8       17.51        9.21      9.86 o
  13   6   8       25.28       24.41     11.83 o
  14   6   8      177.98      211.75     27.49 o
  15   6   8       68.69       78.21     42.39 o
  16   6   8       23.55       -1.76     24.98 o
 -20   7   8       52.25       46.64     16.12 o
 -19   7   8       13.06       22.50     11.36 o
 -18   7   8        8.08       13.07      9.97 o
 -17   7   8      134.57      157.80     21.77 o
 -16   7   8        0.40       12.63      9.33 o
 -15   7   8       21.12       11.12      8.83 o
 -14   7   8        0.60        0.07      7.58 o
 -13   7   8        5.88        6.52      7.87 o
 -12   7   8       55.35       54.41      9.96 o
 -11   7   8       20.65       11.96      6.86 o
 -10   7   8        0.16       -5.28      6.03 o
  -9   7   8        1.50        2.29      6.02 o
  -8   7   8       20.51       30.24      8.54 o
  -7   7   8      126.72      126.25     13.62 o
  -6   7   8       37.34       22.87      7.15 o
  -5   7   8      559.75      560.38     20.11 o
  -4   7   8       30.81       25.34      8.20 o
  -3   7   8        6.16        6.05      7.49 o
  -2   7   8       83.67       57.02     16.68 o
  -1   7   8      421.57      403.26     25.86 o
   0   7   8      170.74      179.24     23.54 o
   1   7   8      218.81      195.04     24.11 o
   2   7   8      227.41      231.67     26.30 o
   3   7   8      164.60      182.29     22.85 o
   4   7   8       30.95       25.64     23.66 o
   5   7   8       22.53       27.27     10.36 o
   6   7   8      133.73      117.06     21.23 o
   7   7   8       33.27       21.89     11.42 o
   8   7   8      170.11      175.87     27.69 o
   9   7   8      107.31      113.40     22.00 o
  10   7   8      164.49      173.38     20.82 o
  11   7   8       16.01       17.36     15.75 o
  12   7   8       32.88       42.65     12.35 o
  13   7   8       12.40       14.19     11.47 o
  14   7   8        0.38       -3.90     23.99 o
  15   7   8      140.52       91.13     32.41 o
 -19   8   8       38.55       26.06     11.87 o
 -18   8   8        0.06        7.06      8.54 o
 -17   8   8        0.31        5.67      8.24 o
 -16   8   8       23.39       23.03      9.52 o
 -15   8   8        0.00       -7.01      7.01 o
 -14   8   8       53.13       52.24      9.79 o
 -13   8   8       57.44       53.05     10.05 o
 -12   8   8       39.68       53.20     10.13 o
 -11   8   8       31.71       20.60      8.05 o
 -10   8   8       14.48        8.91      8.07 o
  -9   8   8       38.77       48.77     10.37 o
  -8   8   8        4.10        8.43      7.40 o
  -7   8   8      136.48      131.00     14.32 o
  -6   8   8        5.19        3.24      7.38 o
  -5   8   8      262.53      243.38     20.78 o
  -4   8   8     1361.88     1312.19     52.06 o
  -3   8   8       15.61       11.89      8.72 o
  -2   8   8       30.81       42.86     10.40 o
  -1   8   8        0.16       23.69     11.94 o
   0   8   8       49.49       55.46     27.51 o
   1   8   8       15.18       21.18     12.20 o
   2   8   8       12.51       40.75     13.36 o
   3   8   8       35.25       29.17     13.76 o
   4   8   8       16.92       16.52     26.55 o
   5   8   8       63.35       51.78     14.58 o
   6   8   8       36.86       44.84     12.70 o
   7   8   8       71.58       80.79     15.71 o
   8   8   8       32.63       22.38     11.88 o
   9   8   8        1.18       -4.78     10.42 o
  10   8   8       14.61       24.19     12.34 o
  11   8   8        6.81        8.20     13.87 o
  12   8   8       64.35       72.22     17.47 o
  13   8   8      111.28       84.92     22.32 o
  14   8   8      154.74      194.43     32.10 o
 -18   9   8        8.10       10.96     10.57 o
 -17   9   8       56.57       61.57     11.62 o
 -16   9   8        1.99        4.74      8.21 o
 -15   9   8       20.68       29.35     10.59 o
 -14   9   8        6.70       15.68      9.52 o
 -13   9   8      143.95      129.52     24.90 o
 -12   9   8        2.64        1.34      8.00 o
 -11   9   8       38.17       33.23      9.83 o
 -10   9   8        6.98        1.68      7.88 o
  -9   9   8      277.87      329.58     25.40 o
  -8   9   8      145.41      150.74     15.64 o
  -7   9   8       12.59        6.84      8.88 o
  -6   9   8        3.71       -0.15      8.24 o
  -5   9   8      230.66      211.65     24.54 o
  -4   9   8        1.22        7.12      8.58 o
  -3   9   8        5.71       16.40     14.44 o
  -2   9   8       26.17       42.59     22.94 o
  -1   9   8        9.16       15.89     12.13 o
   0   9   8      113.72      120.20     20.80 o
   1   9   8       10.86        4.19     11.87 o
   2   9   8      170.21      144.10     23.40 o
   3   9   8       37.80       61.49     27.60 o
   4   9   8        2.76        0.58     13.43 o
   5   9   8      196.56      175.23     20.35 o
   6   9   8        0.03        6.82     10.42 o
   7   9   8       51.53       61.55     15.69 o
   8   9   8        5.44       -2.80     10.41 o
   9   9   8      108.39      118.19     19.02 o
  10   9   8       11.04       13.02     13.22 o
  11   9   8       45.64       69.46     17.23 o
  12   9   8        5.22       38.44     19.06 o
  13   9   8        9.21        3.08     33.79 o
 -17  10   8       24.89       48.52     14.08 o
 -16  10   8        4.16       24.00     10.87 o
 -15  10   8       62.08       75.01     14.67 o
 -14  10   8        8.95       26.52     10.85 o
 -13  10   8       13.17       38.00     10.88 o
 -12  10   8       39.82       43.23     10.93 o
 -11  10   8       18.62       33.71     10.11 o
 -10  10   8        1.01        2.02      8.11 o
  -9  10   8       56.63       73.11     12.32 o
  -8  10   8      796.05      873.84     66.48 o
  -7  10   8      226.17      244.88     23.94 o
  -6  10   8       43.26       51.58     12.60 o
  -5  10   8      355.18      303.48     24.37 o
  -4  10   8       21.48       40.11     15.40 o
  -3  10   8        4.69        5.09     15.92 o
  -2  10   8        8.24       13.56     11.73 o
  -1  10   8       30.38       53.81     16.88 o
   0  10   8       22.45       30.22     14.60 o
   1  10   8        5.96       13.15     16.98 o
   2  10   8        0.01        3.29     11.80 o
   3  10   8       23.63       42.10     16.58 o
   4  10   8        1.19        3.03     14.54 o
   5  10   8       77.07       78.81     16.41 o
   6  10   8      113.02      112.81     28.02 o
   7  10   8        1.06       13.27     16.61 o
   8  10   8        0.15       11.77     12.36 o
   9  10   8       49.81       68.26     16.69 o
  10  10   8      129.83      166.83     22.70 o
  11  10   8      166.15      179.58     23.79 o
  12  10   8        5.49      -14.97     17.44 o
 -15  11   8        7.43       15.82     22.78 o
 -14  11   8      119.21      141.53     16.59 o
 -13  11   8        1.88       11.89     12.40 o
 -12  11   8       32.96       53.89     11.92 o
 -11  11   8       22.98       30.37     10.45 o
 -10  11   8       26.23       38.57     12.07 o
  -9  11   8       17.15       22.37     11.09 o
  -8  11   8      155.35      167.78     18.70 o
  -7  11   8       42.96       34.88     11.41 o
  -6  11   8       68.11       86.71     18.11 o
  -5  11   8       45.41       55.35     16.58 o
  -4  11   8        2.67       21.93     13.67 o
  -3  11   8        0.99        8.89     36.84 o
  -2  11   8       21.00       10.06     21.59 o
  -1  11   8       18.06       39.17     16.39 o
   0  11   8        0.15        2.09     13.09 o
   1  11   8       82.61      106.25     28.11 o
   2  11   8       95.29       72.55     19.75 o
   3  11   8       15.68       24.03     24.81 o
   4  11   8       25.89       21.97     17.28 o
   5  11   8       44.91       45.28     15.26 o
   6  11   8      158.38      165.22     25.52 o
   7  11   8      187.57      202.82     24.17 o
   8  11   8        1.99        4.99     13.42 o
   9  11   8       55.09       64.90     17.66 o
  10  11   8       76.30       79.07     18.37 o
  11  11   8       53.02      -14.42     45.88 o
 -14  12   8       10.27       20.24     15.15 o
 -13  12   8       28.89       35.64     26.23 o
 -12  12   8        4.08       14.33     16.26 o
 -11  12   8       35.11       61.25     21.02 o
 -10  12   8       42.45       36.18     14.98 o
  -9  12   8       90.62      176.64     26.33 o
  -8  12   8       66.52      108.96     21.35 o
  -7  12   8       93.77       66.45     23.72 o
  -6  12   8       11.97       34.31     20.01 o
  -5  12   8        8.66       22.36     18.22 o
  -4  12   8      104.71      140.76     30.86 o
  -3  12   8       65.54       64.33     21.81 o
  -2  12   8       74.64       63.40     38.80 o
  -1  12   8        0.91       34.50     16.05 o
   0  12   8        3.66       32.69     17.23 o
   1  12   8        9.42       10.39     15.55 o
   2  12   8      126.56      121.07     24.67 o
   3  12   8       32.98       47.02     20.21 o
   4  12   8      221.85      213.97     31.59 o
   5  12   8       58.34       56.04     24.70 o
   6  12   8      226.09      214.09     25.77 o
   7  12   8       51.35       75.25     18.85 o
   8  12   8      106.74      137.99     22.10 o
   9  12   8       27.47       11.15     29.36 o
 -10  13   8       28.55       80.88     31.99 o
  -9  13   8       23.32       51.26     29.39 o
  -8  13   8       15.24       48.95     16.94 o
  -7  13   8        8.63       32.98     29.80 o
  -6  13   8       44.79       40.70     21.08 o
  -5  13   8        1.27       33.64     25.81 o
  -4  13   8       93.18      122.33     46.47 o
  -3  13   8       38.33       34.92     18.19 o
  -2  13   8       15.76       36.01     36.88 o
  -1  13   8       26.76       24.98     32.11 o
   0  13   8        0.33       11.82     19.04 o
   1  13   8       97.70      134.39     27.12 o
   2  13   8        0.28      -10.64     16.55 o
   3  13   8       24.17       26.59     19.44 o
   4  13   8        5.81       24.60     21.15 o
   5  13   8       64.29       29.06     15.84 o
   6  13   8       27.40       40.88     17.03 o
  -7  14   8        9.07       70.77     25.10 o
  -6  14   8        1.91       56.26     24.67 o
  -5  14   8       30.15       72.94     46.52 o
  -4  14   8       30.21       79.97     48.58 o
  -3  14   8        0.50       37.76     52.46 o
  -2  14   8       24.70       20.64     44.64 o
  -1  14   8       26.10       53.58     31.51 o
   0  14   8        3.52       33.41     20.56 o
   1  14   8      106.97      171.58     45.90 o
   2  14   8       11.41       40.69     22.12 o
   3  14   8        0.64       -5.42     36.90 o
 -21   1   9       24.70       17.87     11.47 o
 -20   1   9       44.51       29.70     12.32 o
 -19   1   9        0.01       -8.64      8.64 o
 -18   1   9      168.88      158.93     17.87 o
 -17   1   9       53.27       60.44     12.39 o
 -16   1   9       36.28       34.95     10.78 o
 -15   1   9       33.52       19.18      9.35 o
 -14   1   9       54.01       48.86     11.65 o
 -13   1   9        0.00        3.48      7.60 o
 -12   1   9        6.70        5.74      7.57 o
 -11   1   9      316.22      318.16     23.41 o
 -10   1   9       91.48       91.31     15.24 o
  -9   1   9       13.60       10.74      6.26 o
  -8   1   9       57.38       42.23      8.20 o
  -7   1   9      209.55      251.42     22.51 o
  -6   1   9       23.69       24.13      6.97 o
  -5   1   9       20.58       13.34      5.49 o
  -4   1   9       47.85       55.03      7.35 o
  -3   1   9       22.22       17.68      5.15 o
  -2   1   9       66.42       65.82      6.71 o
  -1   1   9       16.99       10.99      4.21 o
   0   1   9        6.85        5.38      3.88 o
   1   1   9       17.66       22.14      4.92 o
   2   1   9       99.06       96.77      7.91 o
   3   1   9        1.56        3.30      4.58 o
   4   1   9       39.66       32.74      6.30 o
   5   1   9        2.73        0.47      5.96 o
   6   1   9        9.83       16.34      7.07 o
   7   1   9       16.90       19.54      8.45 o
   8   1   9       55.31       29.58      9.97 o
   9   1   9        8.96       11.82     25.58 o
  10   1   9       32.05       23.43     13.79 o
  11   1   9       57.58       78.36     18.17 o
  12   1   9        7.41        9.25     13.46 o
  13   1   9       20.46        6.15     16.70 o
  14   1   9        0.74       -2.45     13.90 o
  15   1   9       37.16       43.60     20.31 o
 -21   2   9       41.61       39.73     14.75 o
 -20   2   9        1.34       -3.24     11.08 o
 -19   2   9      157.98      132.27     27.83 o
 -18   2   9        5.32       17.40     10.37 o
 -17   2   9        0.88        1.93      8.75 o
 -16   2   9        0.02       -8.08      8.08 o
 -15   2   9        1.25        4.32      8.06 o
 -14   2   9      139.48      147.35     16.36 o
 -13   2   9        2.30        2.71      7.08 o
 -12   2   9        3.06        1.08      6.31 o
 -11   2   9       29.34       23.26      8.74 o
 -10   2   9      123.74      117.83     12.25 o
  -9   2   9        8.51        2.32      6.19 o
  -8   2   9       79.09       70.79      9.74 o
  -7   2   9       29.72       26.86      7.38 o
  -6   2   9       79.28       88.74     10.13 o
  -5   2   9       57.95       69.49      9.24 o
  -4   2   9        0.25        3.21      4.85 o
  -3   2   9      138.16      134.21     13.19 o
  -2   2   9      103.38      106.09      7.82 o
  -1   2   9      175.41      176.23     10.26 o
   0   2   9        5.93        5.18      4.07 o
   1   2   9     1367.29     1388.10     28.74 o
   2   2   9       20.00       17.02      5.38 o
   3   2   9        1.72        6.12      4.81 o
   4   2   9       36.86       29.55      6.67 o
   5   2   9       11.41       27.86     11.70 o
   6   2   9      130.72      157.91     14.31 o
   7   2   9      112.61      136.93     15.89 o
   8   2   9       20.75       18.61     20.68 o
   9   2   9       23.84       24.05      9.83 o
  10   2   9      267.26      280.40     39.18 o
  11   2   9        7.16       18.66     13.34 o
  12   2   9        2.90       -2.35     12.07 o
  13   2   9        1.53       13.12     14.21 o
  14   2   9       59.94       47.27     32.89 o
  15   2   9       29.19       22.91     17.09 o
 -21   3   9       18.97        8.13     11.88 o
 -20   3   9       19.11        6.68     10.43 o
 -19   3   9       37.94       29.42     14.64 o
 -18   3   9      123.11      127.68     16.55 o
 -17   3   9        1.21        2.25      8.68 o
 -16   3   9        6.08        6.16      8.98 o
 -15   3   9        7.31       10.33      7.81 o
 -14   3   9       22.54       24.62      9.42 o
 -13   3   9        1.02        2.19      7.01 o
 -12   3   9       38.75       35.56      8.47 o
 -11   3   9        0.00       -2.82      6.15 o
 -10   3   9        0.42        7.13      6.57 o
  -9   3   9       22.28       17.60      7.38 o
  -8   3   9       87.74      105.78     11.44 o
  -7   3   9      118.25      114.88     11.44 o
  -6   3   9       81.92       82.81     10.16 o
  -5   3   9       80.86       81.56      8.98 o
  -4   3   9       22.58       21.59      6.87 o
  -3   3   9       76.24       80.69      8.82 o
  -2   3   9       16.41       19.62      6.63 o
  -1   3   9       88.08       85.38      9.49 o
   0   3   9      144.83      155.38     15.52 o
   1   3   9      296.39      272.24     14.89 o
   2   3   9      237.62      246.20     13.11 o
   3   3   9       70.07       70.02      8.75 o
   4   3   9       15.98       21.59      7.51 o
   5   3   9       42.33       44.57      8.98 o
   6   3   9       48.14       56.77      9.86 o
   7   3   9        2.26       11.56      7.30 o
   8   3   9       38.44       43.28     11.22 o
   9   3   9       48.24       39.25     16.51 o
  10   3   9       21.01       19.47     10.06 o
  11   3   9        1.09        8.37     15.17 o
  12   3   9       16.61       18.33     22.02 o
  13   3   9        1.11       24.13     15.25 o
  14   3   9       74.69       67.39     20.60 o
  15   3   9       37.67       19.77     26.52 o
 -20   4   9       13.16        8.46     10.61 o
 -19   4   9       16.42       18.52     11.04 o
 -18   4   9      299.81      363.59     26.14 o
 -17   4   9        5.76       14.87      9.10 o
 -16   4   9       98.30      111.98     18.71 o
 -15   4   9        6.81       -1.20      7.47 o
 -14   4   9        8.71        3.73      7.33 o
 -13   4   9        0.63       -4.64      6.81 o
 -12   4   9       55.49       42.90      9.29 o
 -11   4   9        0.11       -5.30      6.33 o
 -10   4   9       41.56       37.24      8.73 o
  -9   4   9        1.70       -0.53      6.12 o
  -8   4   9       31.28       24.00      7.24 o
  -7   4   9       33.10       20.70      7.28 o
  -6   4   9      302.27      299.28     15.89 o
  -5   4   9       57.94       47.39      7.85 o
  -4   4   9      215.78      228.57     14.96 o
  -3   4   9       24.51       20.94      6.57 o
  -2   4   9        0.57        4.12      5.84 o
  -1   4   9       18.91       21.08     10.21 o
   0   4   9      176.49      178.46     19.34 o
   1   4   9        2.10        2.18      7.22 o
   2   4   9     1199.38     1099.19     32.11 o
   3   4   9      355.50      306.27     23.01 o
   4   4   9       43.57       30.33     10.77 o
   5   4   9       30.19       45.23      9.48 o
   6   4   9       22.32       29.85      8.61 o
   7   4   9      122.43      173.83     18.34 o
   8   4   9       56.23       56.95     11.11 o
   9   4   9        0.14       -4.33      8.36 o
  10   4   9        8.55        6.69      8.59 o
  11   4   9       73.66       78.35     14.51 o
  12   4   9      216.93      212.86     49.21 o
  13   4   9        0.14       10.75     15.54 o
  14   4   9       44.91       38.63     18.03 o
  15   4   9       23.40       -9.41     23.84 o
 -20   5   9        1.15       -9.69     10.17 o
 -19   5   9        3.96        6.02      9.75 o
 -18   5   9        4.09       -7.97      8.61 o
 -17   5   9       34.96       33.93     10.59 o
 -16   5   9        4.05        5.10      8.28 o
 -15   5   9        1.21       12.23      8.08 o
 -14   5   9        0.05        0.61      7.36 o
 -13   5   9        1.30       11.78      7.91 o
 -12   5   9        2.71       -6.40      6.40 o
 -11   5   9        1.80        4.46      8.99 o
 -10   5   9        0.20       -2.84      6.27 o
  -9   5   9       52.19       39.66      8.93 o
  -8   5   9       28.82       31.32      7.38 o
  -7   5   9       16.97       13.50      6.46 o
  -6   5   9        0.91       -2.36      5.14 o
  -5   5   9        2.85       -1.49      5.93 o
  -4   5   9       20.92       25.53      7.09 o
  -3   5   9        8.59        7.31      8.15 o
  -2   5   9       24.62       22.19      8.80 o
  -1   5   9        0.35       14.29      7.88 o
   0   5   9       12.19       12.23      7.80 o
   1   5   9        0.83        2.91      7.52 o
   2   5   9       32.96       55.11     14.13 o
   3   5   9        0.47       13.10      8.60 o
   4   5   9        2.78        2.85      8.08 o
   5   5   9        7.96       14.31     11.52 o
   6   5   9        8.70       12.44      9.44 o
   7   5   9       21.48       30.41     11.11 o
   8   5   9       14.84       13.54     21.40 o
   9   5   9       86.69       95.70     13.96 o
  10   5   9      285.85      277.46     23.95 o
  11   5   9        0.01        5.66     14.71 o
  12   5   9       21.86       17.27     11.72 o
  13   5   9      379.42      375.31     78.49 o
  14   5   9        7.06       23.13     26.49 o
 -19   6   9        6.25       -1.01      9.54 o
 -18   6   9        9.66       11.47      9.39 o
 -17   6   9       63.97       93.82     13.46 o
 -16   6   9        1.92        2.90      8.01 o
 -15   6   9        2.86        6.41      7.96 o
 -14   6   9        1.42       -2.98      7.52 o
 -13   6   9       46.86       48.69     10.46 o
 -12   6   9       57.77       72.37     11.20 o
 -11   6   9        5.57        3.71      6.49 o
 -10   6   9       23.93       25.25      7.55 o
  -9   6   9       53.84       54.68      8.80 o
  -8   6   9      142.26      155.82     12.78 o
  -7   6   9       17.96       14.99      7.06 o
  -6   6   9      131.02      137.04     12.58 o
  -5   6   9       13.60        9.76      6.58 o
  -4   6   9      320.51      317.23     23.47 o
  -3   6   9        2.06        5.76      7.80 o
  -2   6   9       42.25       24.54      9.51 o
  -1   6   9       71.77       59.46     11.57 o
   0   6   9        2.58        6.24      8.25 o
   1   6   9       17.69       39.71     27.77 o
   2   6   9      161.56      122.00     20.43 o
   3   6   9      185.09      230.80     22.57 o
   4   6   9       15.45       33.90     11.42 o
   5   6   9        7.89        5.37      9.01 o
   6   6   9      214.33      216.14     30.92 o
   7   6   9        8.34       29.65     11.24 o
   8   6   9      152.27      120.03     17.64 o
   9   6   9        2.98       26.89     11.62 o
  10   6   9      418.57      508.41     34.58 o
  11   6   9        8.09       27.84     13.51 o
  12   6   9      239.85      286.80     30.90 o
  13   6   9       91.06       85.90     27.23 o
  14   6   9        0.00      -19.95     19.95 o
 -18   7   9       18.48       12.31     11.20 o
 -17   7   9        0.48       -2.96      9.43 o
 -16   7   9        3.32        6.71      9.75 o
 -15   7   9        0.99       10.17      8.63 o
 -14   7   9        0.03        2.46      7.63 o
 -13   7   9       10.39        3.33      7.58 o
 -12   7   9       24.71       22.86      8.16 o
 -11   7   9      127.31      143.10     12.97 o
 -10   7   9       49.45       49.18      9.12 o
  -9   7   9        0.22        1.80      6.92 o
  -8   7   9       12.29       16.05      7.68 o
  -7   7   9      289.96      307.20     18.82 o
  -6   7   9      292.67      273.32     19.18 o
  -5   7   9       72.50       66.63     14.01 o
  -4   7   9        4.29        1.58      8.83 o
  -3   7   9       92.49       67.39     12.63 o
  -2   7   9       94.95      103.92     14.90 o
  -1   7   9       34.12       32.18     10.64 o
   0   7   9       44.08       72.61     16.93 o
   1   7   9        1.47        8.36     19.82 o
   2   7   9        2.16       24.50     31.64 o
   3   7   9        4.14       19.23     20.12 o
   4   7   9      162.55      147.76     18.40 o
   5   7   9      107.78      128.17     17.96 o
   6   7   9        3.49       10.20      9.84 o
   7   7   9       15.59       12.29     11.08 o
   8   7   9       74.70       60.85     13.91 o
   9   7   9      294.04      259.57     25.30 o
  10   7   9       94.09       98.06     18.26 o
  11   7   9        7.02        5.11     12.05 o
  12   7   9       35.25       45.55     15.96 o
 -17   8   9        3.08        7.98      9.44 o
 -16   8   9        5.17        7.62      9.14 o
 -15   8   9       64.27       70.40     12.19 o
 -14   8   9       27.35       33.76     10.03 o
 -13   8   9       12.67       28.10      9.53 o
 -12   8   9        5.64       -0.35     10.15 o
 -11   8   9       48.65       39.71     10.70 o
 -10   8   9      151.43      190.26     15.71 o
  -9   8   9       38.35       31.30      8.93 o
  -8   8   9        5.89        8.55      7.34 o
  -7   8   9      626.66      625.18     30.94 o
  -6   8   9       35.30       36.89     11.49 o
  -5   8   9       23.65       20.88      9.81 o
  -4   8   9       38.30       25.82      9.99 o
  -3   8   9        5.94        9.72      9.00 o
  -2   8   9       36.54       23.58     12.01 o
  -1   8   9       61.96       70.93     17.00 o
   0   8   9      137.06      131.60     21.72 o
   1   8   9       37.80       57.17     16.78 o
   2   8   9        4.47       13.64     12.77 o
   3   8   9       66.15       94.30     35.78 o
   4   8   9      141.92      173.28     21.71 o
   5   8   9       31.90       28.01     11.82 o
   6   8   9        9.65       18.41     10.98 o
   7   8   9        9.16       10.56     11.32 o
   8   8   9        7.81        0.34     10.31 o
   9   8   9        1.46        5.58     14.35 o
  10   8   9       20.20       18.09     22.82 o
  11   8   9      328.60      372.14     31.95 o
  12   8   9      100.44       33.68     46.65 o
 -16   9   9       20.90       32.71     12.37 o
 -15   9   9       54.14       45.54     13.24 o
 -14   9   9       15.11       27.39     10.95 o
 -13   9   9       37.66       36.19     11.42 o
 -12   9   9       20.93       20.76     10.16 o
 -11   9   9       10.78        9.19      9.00 o
 -10   9   9       14.85       18.33      9.52 o
  -9   9   9       48.81       45.25     13.08 o
  -8   9   9        3.39       11.07     10.36 o
  -7   9   9       21.50       22.44     10.69 o
  -6   9   9      159.44      173.61     19.51 o
  -5   9   9      107.66      101.88     19.40 o
  -4   9   9       13.67       16.89     10.30 o
  -3   9   9        9.48       10.98     11.72 o
  -2   9   9       85.41       74.54     17.64 o
  -1   9   9      160.00      197.15     27.17 o
   0   9   9        1.38        9.73     19.01 o
   1   9   9       76.10       40.13     29.91 o
   2   9   9        0.51       -5.42     11.93 o
   3   9   9       86.58       71.50     18.87 o
   4   9   9       52.82       34.96     13.08 o
   5   9   9       20.18       39.36     13.46 o
   6   9   9        2.24       -3.73     11.27 o
   7   9   9       11.81       23.97     13.74 o
   8   9   9        2.22       14.77     16.99 o
   9   9   9        2.40        7.93     12.25 o
  10   9   9        6.82       14.04     17.75 o
  11   9   9       31.37        3.82     43.21 o
 -15  10   9       45.97       70.68     16.46 o
 -14  10   9        4.63       14.28     16.14 o
 -13  10   9      122.89      135.79     16.82 o
 -12  10   9        2.16        6.64     10.74 o
 -11  10   9        0.54        2.45     10.18 o
 -10  10   9      155.67      157.77     19.36 o
  -9  10   9        2.88       21.40     11.07 o
  -8  10   9        2.22       16.47     17.35 o
  -7  10   9       14.47       22.91     10.71 o
  -6  10   9       53.74       62.99     13.96 o
  -5  10   9       39.29       21.88     11.04 o
  -4  10   9       38.04       54.44     25.55 o
  -3  10   9       49.38       52.74     16.53 o
  -2  10   9       75.15      115.07     21.62 o
  -1  10   9        0.20        4.58     12.47 o
   0  10   9      115.93      121.70     22.87 o
   1  10   9        0.07       11.73     14.27 o
   2  10   9       10.14       23.68     15.63 o
   3  10   9      192.69      278.13     33.63 o
   4  10   9        1.48        0.83     11.29 o
   5  10   9        0.03        5.64     12.01 o
   6  10   9      113.56      142.63     20.77 o
   7  10   9        2.21        9.75     13.10 o
   8  10   9      160.54      214.99     27.37 o
   9  10   9       29.05       -7.89     39.24 o
 -13  11   9      176.22      204.73     22.48 o
 -12  11   9      244.97      283.02     48.53 o
 -11  11   9      151.45      138.87     18.52 o
 -10  11   9       67.21       70.52     15.06 o
  -9  11   9       36.58       34.02     13.03 o
  -8  11   9        9.38       18.82     11.12 o
  -7  11   9       22.78       30.75     12.30 o
  -6  11   9      145.99      122.43     23.00 o
  -5  11   9       18.64       25.07     14.63 o
  -4  11   9       42.01       47.99     25.11 o
  -3  11   9       55.59       85.72     37.25 o
  -2  11   9       18.73       10.33     22.17 o
  -1  11   9        5.14       13.78     18.70 o
   0  11   9        0.44       10.53     16.70 o
   1  11   9        0.09       14.04     14.59 o
   2  11   9       22.17       21.76     16.47 o
   3  11   9        1.71       43.08     19.29 o
   4  11   9      104.78      118.78     20.75 o
   5  11   9        9.03       26.16     13.58 o
   6  11   9       16.49       10.11     16.83 o
   7  11   9        9.09       -4.12     35.79 o
 -10  12   9       37.34       62.36     17.76 o
  -9  12   9        4.99       43.78     21.28 o
  -8  12   9        3.04       23.43     31.84 o
  -7  12   9        1.27       33.81     16.75 o
  -6  12   9       13.46       35.27     16.31 o
  -5  12   9        9.79       34.44     31.95 o
  -4  12   9       38.31       52.58     48.57 o
  -3  12   9       43.14       59.08     29.71 o
  -2  12   9      113.88      136.67     25.52 o
  -1  12   9       71.03      107.08     31.87 o
   0  12   9       28.62       56.09     29.52 o
   1  12   9        0.71        0.96     15.56 o
   2  12   9        1.09        3.89     22.48 o
   3  12   9        3.11      -13.86     15.81 o
   4  12   9       28.49       44.58     34.47 o
   5  12   9       40.31       62.29     42.34 o
  -6  13   9       75.09      147.65     32.76 o
  -5  13   9        3.30       99.80     29.48 o
  -4  13   9       46.61      106.94     32.27 o
  -3  13   9       30.60       91.52     30.28 o
  -2  13   9       86.72      126.29     35.41 o
  -1  13   9        8.79      100.04     34.69 o
   0  13   9       13.22       92.74     33.47 o
   1  13   9        5.31       48.41     32.37 o
 -19   0  10       17.81        5.13     16.72 o
 -18   0  10       21.68       37.16     24.62 o
 -17   0  10        7.14       12.66     14.84 o
 -16   0  10        3.22       -5.66     12.93 o
 -15   0  10        2.95       -3.08     12.33 o
 -14   0  10       12.32        5.39     13.05 o
 -13   0  10        0.13       14.48     20.29 o
 -12   0  10       20.40        9.68     12.94 o
 -11   0  10        1.05        6.54     13.05 o
 -10   0  10      662.78      687.33     88.16 o
  -9   0  10        0.51       -8.14      9.84 o
  -8   0  10        0.88       11.04     11.82 o
  -7   0  10        2.36       12.53     11.32 o
  -6   0  10      153.92      175.88     30.40 o
  -5   0  10        0.30       -7.50      9.42 o
  -4   0  10        8.39        5.59      8.63 o
  -3   0  10      131.37      137.01     12.29 o
  -2   0  10     1103.80     1166.65     29.66 o
  -1   0  10       56.81       70.10     10.51 o
   0   0  10      145.27      143.04     13.14 o
   1   0  10       70.50       90.44     10.90 o
   2   0  10       41.90       48.21     12.77 o
   3   0  10      625.37      621.84     33.27 o
   4   0  10      101.03      120.74     18.00 o
   5   0  10       45.41       22.76     24.04 o
   6   0  10      281.34      307.92     27.81 o
   7   0  10        7.04        4.80     10.09 o
   8   0  10      134.78      175.49     33.26 o
   9   0  10      263.12      243.21     37.99 o
  10   0  10      402.46      390.42     49.37 o
  11   0  10        5.22       32.81     21.53 o
  12   0  10        0.00       17.63     21.63 o
  13   0  10       14.50       34.49     24.38 o
 -19   1  10      259.35      258.63     23.43 o
 -18   1  10        1.85        1.09     10.56 o
 -17   1  10       96.79       70.06     14.02 o
 -16   1  10        0.68        3.64      9.34 o
 -15   1  10       21.99       16.81      9.83 o
 -14   1  10        0.01        6.58      9.43 o
 -13   1  10        2.27        2.59      7.92 o
 -12   1  10       21.81       25.41     10.08 o
 -11   1  10        1.68        0.34      7.89 o
 -10   1  10       72.67       82.08     14.15 o
  -9   1  10      228.82      220.09     19.46 o
  -8   1  10      102.08       86.16     12.68 o
  -7   1  10        3.94       -2.49      6.22 o
  -6   1  10        4.32       -0.09      6.18 o
  -5   1  10        8.23        9.38      6.67 o
  -4   1  10       48.50       54.29      8.29 o
  -3   1  10      114.79      142.25     13.54 o
  -2   1  10       64.83       70.17      7.62 o
  -1   1  10      322.37      336.71     13.25 o
   0   1  10      539.56      538.90     21.05 o
   1   1  10       85.79       80.09      8.50 o
   2   1  10       51.05       45.20      7.00 o
   3   1  10       23.67       30.51      8.01 o
   4   1  10       14.01       17.86      7.19 o
   5   1  10        0.03       11.05      7.16 o
   6   1  10        8.14       19.37      9.10 o
   7   1  10       25.69       41.66     15.66 o
   8   1  10        0.04       -2.42     11.20 o
   9   1  10      180.32      233.01     28.24 o
  10   1  10      321.91      297.12     30.14 o
  11   1  10        5.83       25.22     14.24 o
  12   1  10        7.34        3.72     14.21 o
  13   1  10        1.69       27.50     16.32 o
 -19   2  10       82.12       98.16     16.78 o
 -18   2  10        0.05        0.03     10.12 o
 -17   2  10       13.25       13.15     11.00 o
 -16   2  10        5.15        7.31     11.68 o
 -15   2  10       15.40       26.34     10.63 o
 -14   2  10        0.08        1.24      8.89 o
 -13   2  10       19.39       -0.69      8.35 o
 -12   2  10       30.62       29.19      9.91 o
 -11   2  10       14.44       11.37      9.07 o
 -10   2  10      264.54      234.47     22.36 o
  -9   2  10        4.67        3.77      6.89 o
  -8   2  10       11.69       -1.52      7.59 o
  -7   2  10      229.69      233.43     16.24 o
  -6   2  10       32.13       26.16      7.84 o
  -5   2  10        2.70       -0.35      5.70 o
  -4   2  10      119.24      114.37     10.75 o
  -3   2  10        7.94        3.60      5.63 o
  -2   2  10       10.98        1.52      6.22 o
  -1   2  10      732.85      752.93     23.71 o
   0   2  10       81.84       78.61     10.99 o
   1   2  10       90.91      102.15     11.50 o
   2   2  10       66.77       69.88      8.20 o
   3   2  10      162.16      164.86     21.73 o
   4   2  10        0.07       14.42     11.13 o
   5   2  10        6.58        6.28      8.77 o
   6   2  10        1.41       19.11      9.34 o
   7   2  10        4.23       15.52     11.33 o
   8   2  10        0.51        3.96      9.25 o
   9   2  10      152.95      142.93     17.62 o
  10   2  10        2.56       -0.14     23.14 o
  11   2  10        0.37       39.07     15.79 o
  12   2  10       44.47       63.81     18.10 o
  13   2  10        2.82       10.82     21.47 o
 -19   3  10      100.05      132.37     18.35 o
 -18   3  10        0.00       18.54     11.54 o
 -17   3  10       12.12       20.18     11.13 o
 -16   3  10        0.93        0.90      9.74 o
 -15   3  10       16.81       16.25     10.63 o
 -14   3  10        7.12       -1.02      9.09 o
 -13   3  10       36.10       38.44     11.39 o
 -12   3  10        0.01       -6.42      7.22 o
 -11   3  10       91.33      108.36     12.82 o
 -10   3  10      254.16      267.43     18.55 o
  -9   3  10        0.49        6.12      6.80 o
  -8   3  10        6.22        2.12      6.46 o
  -7   3  10       24.09       14.40      7.44 o
  -6   3  10      305.23      324.12     17.36 o
  -5   3  10      206.25      187.22     13.37 o
  -4   3  10      140.09      140.75     11.83 o
  -3   3  10      303.90      305.13     17.82 o
  -2   3  10      314.23      305.05     22.76 o
  -1   3  10      316.73      290.99     22.20 o
   0   3  10      124.59      131.37     13.53 o
   1   3  10       63.90       53.06      9.80 o
   2   3  10       67.58       57.98     10.60 o
   3   3  10      214.61      213.95     20.30 o
   4   3  10      227.96      234.40     20.91 o
   5   3  10       53.27       60.34     10.32 o
   6   3  10      279.09      295.27     22.92 o
   7   3  10        1.30       11.79      9.47 o
   8   3  10      110.40      126.96     16.74 o
   9   3  10        0.96        4.75     11.10 o
  10   3  10        0.49        3.92      9.79 o
  11   3  10       36.63       22.58     14.81 o
  12   3  10        1.71       33.35     16.82 o
  13   3  10       10.63       39.50     26.44 o
 -18   4  10        3.13       13.75     11.94 o
 -17   4  10        9.37        6.38     10.87 o
 -16   4  10       33.70       44.82     14.82 o
 -15   4  10       43.40       42.80     12.64 o
 -14   4  10       54.55       49.92     11.25 o
 -13   4  10        5.62        3.03      8.16 o
 -12   4  10        0.98       -3.85      7.33 o
 -11   4  10      165.00      198.98     16.90 o
 -10   4  10       53.85       38.91     10.83 o
  -9   4  10       66.30       68.48     10.74 o
  -8   4  10       99.09      111.08     11.46 o
  -7   4  10        3.87       -1.42      5.69 o
  -6   4  10       30.23       31.20      7.46 o
  -5   4  10       15.07       17.51      7.28 o
  -4   4  10       30.06       29.02      8.03 o
  -3   4  10       29.87       29.65     10.06 o
  -2   4  10        3.34        2.74      7.83 o
  -1   4  10      365.84      348.40     29.67 o
   0   4  10      201.80      192.85     18.28 o
   1   4  10        5.17       10.01      8.38 o
   2   4  10       40.74       44.78     10.94 o
   3   4  10      108.02      107.85     15.64 o
   4   4  10       93.61      116.31     33.28 o
   5   4  10       41.65       44.93     11.76 o
   6   4  10       77.17      107.02     24.24 o
   7   4  10        0.19       -6.21      9.43 o
   8   4  10       13.63       28.61     13.22 o
   9   4  10        0.19       10.51     12.01 o
  10   4  10       98.98      119.83     17.53 o
  11   4  10        0.02        3.93     10.67 o
  12   4  10        2.80      -10.11     21.52 o
 -18   5  10        4.38       -9.29     10.81 o
 -17   5  10       15.27       16.50     11.38 o
 -16   5  10       10.17       11.02      9.67 o
 -15   5  10       19.77       30.09     10.39 o
 -14   5  10       12.77       18.65      9.70 o
 -13   5  10       15.46       13.14      8.95 o
 -12   5  10      126.44      145.08     15.20 o
 -11   5  10        0.04        1.85      7.50 o
 -10   5  10       61.28       68.61     11.19 o
  -9   5  10      105.25      113.15     12.79 o
  -8   5  10       57.09       45.14      8.62 o
  -7   5  10       13.90        2.15      6.33 o
  -6   5  10        8.17       14.46      7.42 o
  -5   5  10        1.85        1.51      8.60 o
  -4   5  10       57.75       71.49     12.80 o
  -3   5  10        6.82       17.65      8.94 o
  -2   5  10      165.39      167.55     17.36 o
  -1   5  10      133.34      131.32     15.89 o
   0   5  10        8.12        6.96     10.12 o
   1   5  10       27.06       27.31     10.38 o
   2   5  10       78.23       91.62     14.58 o
   3   5  10       40.73       53.04     12.08 o
   4   5  10       17.82       17.81     12.81 o
   5   5  10       76.37       54.42     17.58 o
   6   5  10       98.00       88.36     18.83 o
   7   5  10        4.89       23.02     11.28 o
   8   5  10       22.26       28.29     13.23 o
   9   5  10      177.59      231.08     28.47 o
  10   5  10        0.54       18.42     12.91 o
  11   5  10      300.49      342.31     41.55 o
 -17   6  10        0.01        3.39     10.11 o
 -16   6  10       25.48       34.39     11.23 o
 -15   6  10       42.32       46.77     11.53 o
 -14   6  10        4.85       10.01      9.03 o
 -13   6  10        2.31        0.65      7.44 o
 -12   6  10        4.13       -0.91      7.26 o
 -11   6  10       59.90       41.52      9.19 o
 -10   6  10       47.72       35.47      9.02 o
  -9   6  10      215.59      215.78     15.69 o
  -8   6  10       24.86       23.56      8.50 o
  -7   6  10       68.40       68.37     10.72 o
  -6   6  10        1.50       -0.13      8.80 o
  -5   6  10       38.00       34.98     11.11 o
  -4   6  10        0.00        6.75      8.41 o
  -3   6  10       10.90       11.14      8.84 o
  -2   6  10      133.11      105.54     15.01 o
  -1   6  10       10.85       15.37      9.08 o
   0   6  10        2.66       -6.34      9.36 o
   1   6  10        1.30        9.93     18.33 o
   2   6  10      139.41      167.99     19.49 o
   3   6  10        0.67        6.11      9.70 o
   4   6  10      101.71       97.58     16.06 o
   5   6  10      102.07      103.16     16.60 o
   6   6  10       70.59       71.05     14.88 o
   7   6  10       16.01       24.50     14.87 o
   8   6  10      121.17      137.10     20.58 o
   9   6  10       40.44       60.33     20.16 o
  10   6  10      320.01      327.85     33.86 o
 -16   7  10        0.21        1.27      8.25 o
 -15   7  10        4.79       -1.33      8.39 o
 -14   7  10       13.21       18.83      8.75 o
 -13   7  10        0.02        3.44      7.64 o
 -12   7  10        7.90       13.82      8.19 o
 -11   7  10       39.11       49.54     10.77 o
 -10   7  10       26.54       18.80      9.19 o
  -9   7  10        1.37        8.59      8.46 o
  -8   7  10      432.99      415.14     24.78 o
  -7   7  10        0.00        0.90      8.69 o
  -6   7  10       13.81       24.48     10.26 o
  -5   7  10        4.46       -0.42      8.51 o
  -4   7  10       13.10        9.82      9.11 o
  -3   7  10       18.70       19.17      9.87 o
  -2   7  10      151.33      137.31     17.19 o
  -1   7  10        1.95       -1.72      9.34 o
   0   7  10       15.48       20.33     19.71 o
   1   7  10       44.52       24.97     22.73 o
   2   7  10        6.98        9.88     13.32 o
   3   7  10        1.09       11.79     10.09 o
   4   7  10       32.71       53.95     13.77 o
   5   7  10       53.87       75.54     15.69 o
   6   7  10       21.07       29.27     13.19 o
   7   7  10       58.24       79.88     16.41 o
   8   7  10       14.36        8.78     15.08 o
   9   7  10       59.51       73.76     16.41 o
 -15   8  10       10.60       15.44     10.33 o
 -14   8  10       17.50       28.86     10.90 o
 -13   8  10        2.31        4.98      9.24 o
 -12   8  10       26.35       33.21     10.52 o
 -11   8  10      291.62      360.17     22.35 o
 -10   8  10       40.79       51.51     11.12 o
  -9   8  10      257.72      250.73     27.75 o
  -8   8  10       13.41       13.27     10.35 o
  -7   8  10       47.56       63.33     24.98 o
  -6   8  10       87.39       80.24     14.57 o
  -5   8  10       66.28       56.08     13.14 o
  -4   8  10       21.45       36.55     25.24 o
  -3   8  10       11.83       17.99     13.72 o
  -2   8  10      102.33      116.16     21.39 o
  -1   8  10        2.39       27.82     15.51 o
   0   8  10       31.08       68.09     22.55 o
   1   8  10        7.63       17.83     22.70 o
   2   8  10       50.68       72.55     18.53 o
   3   8  10        0.01       14.55     16.08 o
   4   8  10       70.79       98.81     18.67 o
   5   8  10        8.88       18.68     21.84 o
   6   8  10       17.31       54.15     47.96 o
   7   8  10       41.85       64.07     22.08 o
   8   8  10       52.85       71.94     40.71 o
   9   8  10       80.23       28.76     40.45 o
 -13   9  10       12.70       11.38     11.75 o
 -12   9  10      241.49      280.29     20.84 o
 -11   9  10       25.51       48.46     13.29 o
 -10   9  10        1.53       18.91     11.85 o
  -9   9  10      148.23      144.65     38.79 o
  -8   9  10      119.60      101.23     16.66 o
  -7   9  10        5.72        9.63     10.17 o
  -6   9  10        3.68        0.38     14.71 o
  -5   9  10        3.22       17.47     10.52 o
  -4   9  10        9.45       23.39     11.39 o
  -3   9  10       22.22       37.42     36.01 o
  -2   9  10        5.63       22.75     15.57 o
  -1   9  10      113.65      131.40     23.29 o
   0   9  10       27.01       28.32     26.28 o
   1   9  10        0.00       20.27     32.83 o
   2   9  10      189.36      140.61     31.14 o
   3   9  10        2.83       30.12     27.22 o
   4   9  10        0.00        1.10     12.71 o
   5   9  10        0.15       19.35     12.69 o
   6   9  10      134.24      177.20     22.88 o
   7   9  10      139.98      129.31     46.69 o
 -11  10  10        7.41       32.60     23.40 o
 -10  10  10       16.95       25.09     14.65 o
  -9  10  10        9.92       21.34     11.66 o
  -8  10  10        0.87       15.17     11.45 o
  -7  10  10        6.12       25.93     12.78 o
  -6  10  10        0.05        3.22     13.42 o
  -5  10  10       16.38       39.50     23.95 o
  -4  10  10       14.31       42.21     31.47 o
  -3  10  10        1.02       31.14     14.69 o
  -2  10  10        7.96        1.64     13.11 o
  -1  10  10        9.70       34.16     21.85 o
   0  10  10       36.00       53.47     17.69 o
   1  10  10       72.09       56.07     26.97 o
   2  10  10        9.07       52.45     18.62 o
   3  10  10       85.56      105.56     18.93 o
   4  10  10       80.91      110.72     23.57 o
   5  10  10       33.82       63.69     34.54 o
  -9  11  10       54.11       48.76     25.89 o
  -8  11  10        0.26       19.09     25.28 o
  -7  11  10        6.63       47.68     22.59 o
  -6  11  10       17.34       79.28     27.41 o
  -5  11  10       27.88       39.86     34.12 o
  -4  11  10        0.00       28.79     40.60 o
  -3  11  10        0.07       23.70     40.33 o
  -2  11  10        0.09       34.81     35.09 o
  -1  11  10       26.85       33.32     17.49 o
   0  11  10        0.85       69.70     28.85 o
   1  11  10       58.57      112.08     33.99 o
   2  11  10       40.42       70.50     32.04 o
   3  11  10        7.79      112.77     37.72 o
 -17   1  11        3.13        4.09     11.17 o
 -16   1  11        0.02        1.94     11.09 o
 -15   1  11        0.13        4.82     10.32 o
 -14   1  11        0.14        1.19      9.73 o
 -13   1  11       32.97       35.84     12.26 o
 -12   1  11       30.85       16.28     10.53 o
 -11   1  11        0.02       -3.17      8.79 o
 -10   1  11        4.00        9.60      9.52 o
  -9   1  11       89.50      111.27     14.96 o
  -8   1  11       59.91       48.59     11.59 o
  -7   1  11      153.55      176.87     17.44 o
  -6   1  11        9.85        9.85      9.18 o
  -5   1  11       10.21        4.34      8.28 o
  -4   1  11       82.29       96.15     10.70 o
  -3   1  11      215.46      243.33     13.95 o
  -2   1  11        2.49       12.07      6.04 o
  -1   1  11        7.05       11.13      7.62 o
   0   1  11       14.49       23.78      8.33 o
   1   1  11        6.87        7.92     15.91 o
   2   1  11       16.92       11.87     10.85 o
   3   1  11       22.33       29.01     10.99 o
   4   1  11       33.63       53.94     10.53 o
   5   1  11       38.31       53.63     11.76 o
   6   1  11       16.89       35.78     14.97 o
   7   1  11        7.70       26.67     10.96 o
   8   1  11        5.48       24.10     14.01 o
   9   1  11        7.29       33.24     15.38 o
  10   1  11        0.34       60.07     17.14 o
 -17   2  11        0.10       11.56     15.91 o
 -16   2  11       32.66       27.50     12.30 o
 -15   2  11       43.26       51.53     13.63 o
 -14   2  11        3.55       -9.33      9.33 o
 -13   2  11       13.06       11.74     10.26 o
 -12   2  11       18.23       19.40     11.06 o
 -11   2  11       19.49       14.80     10.20 o
 -10   2  11       34.29       28.18     10.73 o
  -9   2  11       13.53       10.86      9.79 o
  -8   2  11       63.64       45.93     11.62 o
  -7   2  11       28.30       33.98      9.27 o
  -6   2  11       17.48        8.19      6.93 o
  -5   2  11        0.00       -2.16      6.05 o
  -4   2  11        8.61        6.90      7.50 o
  -3   2  11      143.17      150.79     17.79 o
  -2   2  11      114.75      109.26     12.89 o
  -1   2  11        4.16       12.98      7.65 o
   0   2  11       20.05       17.77     12.74 o
   1   2  11        9.27       24.30      9.96 o
   2   2  11       85.05      101.36     14.90 o
   3   2  11        0.02        8.60     10.63 o
   4   2  11        1.02       14.70     14.62 o
   5   2  11       45.22       21.55     24.51 o
   6   2  11       13.25       28.02     13.10 o
   7   2  11       46.80       44.15     12.18 o
   8   2  11        3.21       40.64     16.44 o
   9   2  11       15.08       25.68     15.25 o
  10   2  11       23.61       25.04     22.41 o
 -16   3  11        4.56        9.30     11.77 o
 -15   3  11        5.31       12.05     11.12 o
 -14   3  11       51.34       63.69     17.60 o
 -13   3  11        7.86        7.43     10.38 o
 -12   3  11       29.09       26.28     11.52 o
 -11   3  11       25.39       27.06     11.55 o
 -10   3  11       36.13       21.15     10.73 o
  -9   3  11       54.37       60.30     11.15 o
  -8   3  11      114.12      126.00     12.71 o
  -7   3  11        0.39       -0.93      6.47 o
  -6   3  11        9.95       28.95      8.01 o
  -5   3  11        6.12       -3.53      7.13 o
  -4   3  11      207.26      242.98     21.64 o
  -3   3  11      100.09       88.22     26.28 o
  -2   3  11      377.39      402.40     27.34 o
  -1   3  11       97.44      105.87     12.83 o
   0   3  11        7.79        9.97      7.65 o
   1   3  11        0.74        8.97      7.94 o
   2   3  11        7.38       19.44     11.41 o
   3   3  11       12.23       32.33     18.85 o
   4   3  11        1.28        6.59     11.01 o
   5   3  11       26.50       23.95     17.18 o
   6   3  11      145.98      159.52     23.31 o
   7   3  11        3.83       12.58     11.89 o
   8   3  11       31.18       21.50     13.38 o
   9   3  11       39.01       34.64     15.19 o
 -16   4  11       16.38       11.89     11.48 o
 -15   4  11        1.82        3.73     10.99 o
 -14   4  11        2.09        9.05     10.92 o
 -13   4  11        3.92        7.79     10.26 o
 -12   4  11       37.26       33.99     15.77 o
 -11   4  11       15.13       -6.07      7.91 o
 -10   4  11        0.81        3.47      7.37 o
  -9   4  11        5.65       -2.70      6.92 o
  -8   4  11       15.31        3.64      7.31 o
  -7   4  11        0.15       10.95      7.26 o
  -6   4  11       12.80       13.51      7.95 o
  -5   4  11       19.98       12.66     10.05 o
  -4   4  11       26.40       21.45     10.20 o
  -3   4  11       83.31       86.15     14.16 o
  -2   4  11        0.01        8.47      9.29 o
  -1   4  11       38.63       33.24     10.96 o
   0   4  11        0.00       10.12      7.82 o
   1   4  11        1.30        1.11      8.24 o
   2   4  11       91.36       81.98     20.73 o
   3   4  11       43.33       53.70     13.98 o
   4   4  11       15.64       37.97     15.69 o
   5   4  11       82.45       79.09     17.65 o
   6   4  11      129.06      142.76     24.57 o
   7   4  11        0.41        9.92     12.76 o
   8   4  11       28.15       38.84     16.57 o
 -15   5  11        0.00       -0.22     11.14 o
 -14   5  11       46.33       66.57     14.17 o
 -13   5  11        7.10        4.40      8.13 o
 -12   5  11        7.91       16.18      8.64 o
 -11   5  11       13.66       18.02      8.64 o
 -10   5  11      109.12      113.02     12.98 o
  -9   5  11        0.16       -0.19      7.29 o
  -8   5  11        5.65        2.68      8.19 o
  -7   5  11        2.03        7.50      9.09 o
  -6   5  11       26.83       29.98     11.38 o
  -5   5  11       37.17       32.08     11.44 o
  -4   5  11        6.92       15.49     10.02 o
  -3   5  11       40.10       60.02     12.89 o
  -2   5  11      159.22      179.61     20.86 o
  -1   5  11       22.84       14.40     12.87 o
   0   5  11       10.88       11.98     18.93 o
   1   5  11       18.24       34.68     11.48 o
   2   5  11       16.67       27.07     10.41 o
   3   5  11       24.16       57.88     13.37 o
   4   5  11       37.67       54.35     13.37 o
   5   5  11       14.03       32.47     18.66 o
   6   5  11      133.99      173.88     25.17 o
   7   5  11        0.05       25.49     14.09 o
 -14   6  11        3.42        8.29      9.15 o
 -13   6  11       22.86       25.64      9.74 o
 -12   6  11       12.85       16.50      9.02 o
 -11   6  11      132.85      120.63     13.17 o
 -10   6  11        1.06       10.83      8.82 o
  -9   6  11       27.97       28.66     11.06 o
  -8   6  11        7.26       17.91     10.39 o
  -7   6  11       65.69       68.49     14.27 o
  -6   6  11       45.37       38.81     12.09 o
  -5   6  11        3.59       10.92      9.59 o
  -4   6  11        0.59        4.53      9.19 o
  -3   6  11        2.50       13.19      9.52 o
  -2   6  11        2.22       -3.99      8.89 o
  -1   6  11       40.33       41.19     16.17 o
   0   6  11        0.58       20.96     29.93 o
   1   6  11        6.71       17.22     11.93 o
   2   6  11        3.28       33.43     22.57 o
   3   6  11        3.53       25.81     22.31 o
   4   6  11       25.62       59.82     24.36 o
   5   6  11       77.84      106.04     18.77 o
   6   6  11        5.00       41.29     26.90 o
 -13   7  11        9.13       14.99     10.49 o
 -12   7  11       97.42      131.50     15.74 o
 -11   7  11       83.03      100.75     13.76 o
 -10   7  11      143.57      139.62     16.96 o
  -9   7  11       68.84       51.97     25.19 o
  -8   7  11      119.13      120.76     17.57 o
  -7   7  11        4.54       16.43     11.03 o
  -6   7  11        0.23       -3.45      9.73 o
  -5   7  11       10.96       23.50     11.29 o
  -4   7  11        4.74       11.88     13.69 o
  -3   7  11        2.98       16.77     10.80 o
  -2   7  11        0.13        9.61     13.19 o
  -1   7  11       19.43       39.21     15.71 o
   0   7  11        9.79       18.88     14.13 o
   1   7  11       47.29       67.23     19.06 o
   2   7  11       91.67      125.92     23.39 o
   3   7  11        3.36       42.77     25.42 o
   4   7  11        1.14       18.25     19.98 o
   5   7  11        5.59       95.90     29.43 o
   6   7  11      322.81      526.92     66.84 o
 -11   8  11       17.76       30.97     13.32 o
 -10   8  11       59.01       49.19     20.49 o
  -9   8  11       50.43       55.89     17.16 o
  -8   8  11        0.04       37.16     13.02 o
  -7   8  11        0.13        4.37     12.37 o
  -6   8  11        1.92       13.41     14.99 o
  -5   8  11       17.93       28.18     14.19 o
  -4   8  11       18.67       17.05     13.73 o
  -3   8  11        1.66       18.88     21.45 o
  -2   8  11       77.90      132.78     23.20 o
  -1   8  11       51.53       87.74     43.08 o
   0   8  11       83.71      128.84     56.40 o
   1   8  11        0.88       13.72     38.23 o
   2   8  11        4.33       26.35     18.67 o
   3   8  11        0.07       72.55     29.00 o
   4   8  11       23.81      150.28     38.75 o
  -9   9  11       37.09       79.22     34.91 o
  -8   9  11       33.66       49.46     33.35 o
  -7   9  11       10.67       51.22     42.01 o
  -6   9  11        2.30       26.26     14.00 o
  -5   9  11        3.13       11.54     11.49 o
  -4   9  11      349.60      415.79     40.26 o
  -3   9  11        3.81       27.69     40.96 o
  -2   9  11        0.24       26.28     25.08 o
  -1   9  11       40.84      143.30     34.49 o
   0   9  11      328.56      400.80     56.19 o
   1   9  11        0.79      100.51     31.21 o
   2   9  11       20.56      111.56     31.11 o
 -13   0  12       66.28       72.51     22.63 o
 -12   0  12      106.63      135.16     46.31 o
 -11   0  12       10.80        9.00     16.11 o
 -10   0  12        0.40        9.72     14.66 o
  -9   0  12       37.15       29.66     17.67 o
  -8   0  12       33.77       39.59     17.16 o
  -7   0  12       11.17        4.78     15.52 o
  -6   0  12       19.03       15.29     11.88 o
  -5   0  12      184.53      202.80     21.63 o
  -4   0  12      176.73      182.50     26.70 o
  -3   0  12       60.76       79.71     31.59 o
   4   0  12       48.15       46.23     21.73 o
   5   0  12       65.75       87.89     17.96 o
   6   0  12      387.71      469.23     53.83 o
 -13   1  12       18.48       27.00     13.04 o
 -12   1  12        1.22       -3.15     10.53 o
 -11   1  12        4.45        9.50     11.14 o
 -10   1  12       12.31       25.35     11.80 o
  -9   1  12        1.91        0.42     10.15 o
  -8   1  12       48.26       21.22     11.45 o
  -7   1  12       16.71       27.03      9.90 o
  -6   1  12      139.13      163.42     15.86 o
  -5   1  12      227.65      247.21     16.88 o
  -4   1  12        4.03       16.22     11.42 o
  -3   1  12       25.19       48.15     31.11 o
  -2   1  12        7.02       13.97     22.66 o
   1   1  12       30.81       50.18     14.99 o
   2   1  12        6.09       21.22     13.17 o
   3   1  12       14.46       35.54     15.30 o
   4   1  12       52.12       42.04     15.57 o
   5   1  12      178.60      199.11     35.06 o
   6   1  12       42.03       97.13     19.74 o
 -13   2  12       66.68       64.25     15.14 o
 -12   2  12        4.97       17.26     11.55 o
 -11   2  12        3.62       -2.89     10.65 o
 -10   2  12        1.80       -1.14     10.37 o
  -9   2  12        1.66        8.71      9.20 o
  -8   2  12       38.77       33.57     10.70 o
  -7   2  12       41.11       38.80     10.48 o
  -6   2  12        0.04        8.22      9.08 o
  -5   2  12       67.48       83.52     25.11 o
  -4   2  12      156.55      198.01     25.62 o
  -3   2  12        0.23        4.65     12.68 o
  -2   2  12       39.66       46.67     10.27 o
  -1   2  12       24.15       46.41     12.44 o
   0   2  12        3.45       19.67     13.34 o
   1   2  12        9.10       17.02     15.87 o
   2   2  12        3.63       12.37     13.18 o
   3   2  12       86.17       98.11     18.41 o
   4   2  12        2.02       -0.32     14.27 o
   5   2  12        0.25       23.76     26.24 o
   6   2  12      209.79      239.51     28.54 o
 -12   3  12        4.04        2.93     11.15 o
 -11   3  12        0.81       -4.67      9.06 o
 -10   3  12        0.00        1.83      8.94 o
  -9   3  12      146.12      176.37     16.83 o
  -8   3  12      175.39      186.82     17.22 o
  -7   3  12       11.72       13.80      9.70 o
  -6   3  12      140.55      190.89     26.56 o
  -5   3  12      824.49      893.86     40.71 o
  -4   3  12      118.60      113.23     16.70 o
  -3   3  12        1.24       22.49      9.60 o
  -2   3  12       88.72      108.90     13.99 o
  -1   3  12      105.51      110.23     14.30 o
   0   3  12        7.23       16.79     13.16 o
   1   3  12      193.77      237.55     29.55 o
   2   3  12       31.49       31.87     14.62 o
   3   3  12        4.37       18.41     13.80 o
   4   3  12       17.20       16.75     18.82 o
   5   3  12       12.22       14.86     14.41 o
 -12   4  12       30.55       29.99     11.00 o
 -11   4  12        0.24        7.17      9.65 o
 -10   4  12        3.78       -3.27      9.29 o
  -9   4  12        5.10        5.12      9.61 o
  -8   4  12        0.28        1.62      9.86 o
  -7   4  12        1.60        5.49     11.02 o
  -6   4  12       51.95       62.81     14.55 o
  -5   4  12        0.12       15.24     10.99 o
  -4   4  12       10.55       14.70     10.59 o
  -3   4  12        7.32       18.92     12.07 o
  -2   4  12        1.99       15.26      9.20 o
  -1   4  12       32.13       35.08     12.30 o
   0   4  12        7.86       24.02     10.00 o
   1   4  12        1.40       18.11     24.04 o
   2   4  12        6.56       53.75     36.88 o
   3   4  12      100.43       98.81     20.18 o
   4   4  12       10.77       19.92     14.03 o
 -10   5  12        0.95       15.50     11.23 o
  -9   5  12        8.58       29.59     13.33 o
  -8   5  12       27.25       35.53     12.80 o
  -7   5  12        0.68       22.29     11.69 o
  -6   5  12      113.32      102.72     26.81 o
  -5   5  12        8.78        5.99     11.13 o
  -4   5  12        6.52       11.93     10.46 o
  -3   5  12       32.01       32.23     17.81 o
  -2   5  12       29.40       59.15     17.23 o
  -1   5  12        4.37       20.04     16.98 o
   0   5  12       19.19       56.66     26.67 o
   1   5  12        0.93        8.57     15.41 o
   2   5  12       36.05       80.25     35.45 o
   3   5  12       86.30      159.49     33.39 o
  -9   6  12        0.22       14.52     12.98 o
  -8   6  12       14.69       24.87     14.76 o
  -7   6  12       16.49       28.14     12.17 o
  -6   6  12       53.52       69.14     17.57 o
  -5   6  12       72.86       94.59     16.76 o
  -4   6  12       30.75       41.34     13.99 o
  -3   6  12        0.69       12.52     19.93 o
  -2   6  12        0.00      -12.78     12.78 o
  -1   6  12       12.66       31.70     16.43 o
   0   6  12        0.21       36.87     37.81 o
   1   6  12        4.21       81.07     25.25 o
  -5   7  12        4.64        8.76     20.52 o
  -4   7  12        0.97        2.57     21.30 o
  -3   7  12       12.15       30.61     26.67 o
  -2   7  12       46.65      120.11     28.53 o
  -4   1  13       14.60       19.48     23.24 o
 
